# Supplementary material for: Metabolomic Impact of Maternal Barium Exposure on Miscarriage Risk: Identification of Metabolic Biomarkers and Construction of a Risk Prediction Model
Source: Toxics. 2025 Dec 10;13(12):1066. doi: 10.3390/toxics13121066 (PMC12737389; doi:10.3390/toxics13121066)
Supplement: Supplementary file 1 [file toxics-13-01066-s001.zip]

Archive with 2 entries (2 files):
- toxics-4003465-supplementary figures.pdf
- toxics-4003465-supplementary tables.xlsx
