# Supplementary material for: Metabolomic Impact of Maternal Barium Exposure on Miscarriage Risk: Identification of Metabolic Biomarkers and Construction of a Risk Prediction Model
Source: Toxics. 2025 Dec 10;13(12):1066. doi: 10.3390/toxics13121066 (PMC12737389; doi:10.3390/toxics13121066)
Supplement: Supplementary file 1 [file toxics-13-01066-s001.zip › toxics-4003465-supplementary tables.xlsx]

## Sheet: Table of  Contents
Supplementary materials
Metabolomic impact of maternal barium exposure on miscarriage: Identification of metabolic biomarkers and construction of a risk prediction model
Table of Contents
Table S1. Chemical Annotation and Classification Database Table S2. Complete Metabolome-Wide Association Study Results for Barium Exposure Table S3. Integrated Metabolome-Wide Association Study Results Across Comparative Groups Table S4. Barium-Associated Metabolites with Chemical Category Annotations Table S5. KEGG Pathway Enrichment Analysis for Barium-Associated Metabolites Table S6. KEGG Path…

## Sheet: Table S1
Table S1. Chemical Annotation and Classification Database
Metabolite	NMCN0008	NMCN0009	NMCN0010	NMCN0011	NMCN0015	NMCN0017	NMCN0020	NMCN0023	NMCN0024	NMCN0035	NMCN0036	NMCN0038	NMCN0041	NMCN0043	NMCN0044	NMCN0045	NMCN0046	NMCN0047	NMCN0050	NMCN0052	NMCN0054	NMCN0056	NMCN0058	NMCN0060	NMCN0061	NMCN0062	NMCN0065	NMCN0067	NMCN0068	NMCN0070	NMCN0073	NMCN0074	NMCN0075	NMCN0076	NMCN0077	NMCN0080	NMCN0081	NMCN0082	NMCN0084	NMCN0085	NMCN0086	NMCN0087	NMCN0088	NMCN0089	NMCN0090	NMCN0091	NMCN0092	NMCN0093	NMCN0094
3',5'-Cyclic AMP	3.61921	2.71381	2.91989	2.72317	2.70136	2.73033	3.47042	2.73273	2.7946	4.17846	3.20274	2.70229	3.00732	3.5558	3.0958	2.68668	2.71957	2.72182	3.21183	3.53828	2.72222	4.17799	2.72453	3.20761	2.72102	2.72516	4.02677	2.80158	2.72481	3.09922	2.73632	2.70275	2.73727	2.72485	2.84138	3.51853	3.04063	2.75116	2.66296	2.73506	2.70839	3.42516	2.72903	2.71915	2.71373	2.73187	2.72131	2.72501	3.89974
Phenylpyruvic Acid	2.20666	4.09761	2.64657	2.21466	2.19006	2.17793	2.80154	2.17281	2.18901	3.69767	2.37002	2.89783	2.32561	2.18109	2.44649	2.42418	2.17303	2.18848	2.93758	2.90805	2.19626	4.0634	2.4416	2.71864	3.19376	2.1803	4.34899	2.42525	2.37833	3.1675	2.33587	2.32398	3.12368	2.34844	2.70288	3.70462	2.52136	2.22773	2.19898	2.20466	2.15458	3.13294	2.19618	2.23398	2.47295	2.52576	2.17095	2.28811	2.20366
Saccharopine	2.47221	2.46063	2.94436	2.92941	2.4482	2.93506	2.47012	2.47952	2.92307	2.4807	2.47829	2.44913	2.46423	3.14564	2.48344	2.43355	2.90683	2.46863	2.49466	3.16667	3.14598	2.82014	2.47134	2.4523	2.46783	2.47197	2.94892	2.48027	2.47162	2.47054	2.48311	2.44959	2.9153	3.54711	3.31459	2.47631	2.97966	5.09493	3.10975	2.48185	3.32802	3.45831	2.95881	3.11765	2.90081	2.47866	2.46812	3.38926	3.00416
Guanosine monophosphate	6.45449	1.14755	5.78884	4.2188	0.848601	4.87295	4.56075	3.23462	5.11921	5.93021	5.39133	4.81791	3.7542	6.87465	5.86559	4.18972	0.864304	1.64079	4.75776	4.1592	3.80701	6.1429	4.65139	5.48067	5.9645	2.86518	5.54528	5.46379	4.45451	4.51128	3.8727	1.26468	5.6948	3.43665	5.84529	6.13218	6.4835	4.10682	3.86669	2.95345	0.854655	5.35924	4.8957	3.83733	4.38777	4.0883	4.69585	3.30686	5.48221
Acolongifloriside K	4.97389	4.85031	5.25308	3.80477	5.52132	4.18925	5.22332	2.87353	4.64071	3.78695	4.51523	4.57478	5.22435	3.3043	4.65477	5.33442	4.54182	4.17276	4.61889	5.19504	4.5274	4.8299	4.0972	5.22653	4.5537	3.60791	4.72237	3.6998	3.03827	4.38935	4.85958	4.84898	5.27974	4.40561	4.51944	5.18167	4.30534	5.25449	4.24046	4.73672	4.82009	4.17224	3.96842	3.9193	4.03948	3.75874	4.27901	2.81263	5.11314
22-Hydroxydocosanoic acid	5.49451	4.59167	4.79133	5.58287	5.25917	4.08795	5.24373	4.46884	5.22961	4.26506	4.21589	4.79988	3.86088	4.78362	4.42213	4.99698	3.99483	3.46025	4.14958	5.00598	5.26582	4.22815	4.34032	5.01075	4.23244	4.45621	5.18021	5.01652	4.58384	5.21327	4.21761	3.99756	4.12859	5.19021	5.09592	5.18615	5.27	5.41546	3.40129	5.22876	5.38036	4.99816	4.41183	5.17746	5.23427	4.88912	5.11034	3.5288	3.65024
L-Tryptophan	4.5683	4.1116	4.40252	3.03183	4.08095	4.22172	4.66384	4.37576	4.32904	4.40462	3.69118	4.62642	4.46738	4.31651	4.37146	3.24681	4.76127	4.16705	4.5684	4.4767	3.90866	4.73889	4.43859	4.03211	4.52562	4.05522	4.28216	4.39665	4.04073	3.72501	4.0853	4.3603	3.98555	4.37399	4.09317	3.83446	3.7852	3.74612	3.4868	4.19738	4.14923	4.15631	4.06648	4.11344	3.05406	3.18915	3.71461	4.03866	4.10662
12-Hydroxydodecanoic acid	3.19522	3.32936	2.29182	3.70414	2.443	2.29719	3.06703	2.9852	3.67212	2.30075	3.14062	3.4389	2.28431	3.48744	2.86013	2.25369	3.0315	2.70998	2.74724	3.3255	3.49054	3.0306	2.74639	3.71426	2.83425	2.49753	3.30084	3.62322	3.16725	2.84489	3.74493	2.37246	2.30411	3.32608	3.53987	3.717	3.30093	4.0995	2.23005	3.46474	2.85274	3.42123	2.51008	2.80601	3.27205	3.00818	3.4402	2.53411	2.30243
Sterigmatocystin	4.47714	4.23023	4.37276	2.66342	4.02545	4.14213	4.58439	4.30094	4.29381	4.38604	3.60427	4.47091	4.35078	4.18149	4.3469	3.10433	4.6385	4.16416	4.52285	4.54742	3.74687	4.71955	4.42987	4.04694	4.53456	3.76257	4.28228	4.26224	4.0977	3.761	4.09023	4.29777	3.90568	4.39549	4.09954	3.48467	3.19828	2.986	3.07918	3.87015	4.16701	3.8893	3.77949	3.6761	2.34741	2.36549	3.08525	3.66614	3.90586
5'-Guanylic Acid	6.43319	3.93538	5.84303	3.67984	3.61742	4.51908	4.53413	4.08403	5.33503	6.15058	5.51245	5.00519	4.09261	6.6146	6.05403	4.401	4.34631	4.03691	5.23651	4.9037	4.08072	6.40193	3.95089	5.64174	6.02221	3.55865	6.07022	5.6357	4.87591	4.6504	4.30005	3.42053	5.79301	4.37544	5.89002	6.16205	6.45649	4.70895	4.56946	4.695	4.56061	5.85036	5.27069	4.73119	4.58377	4.76219	4.84098	4.68647	5.60385
Nandrolone	3.42629	3.23687	3.39117	4.62394	3.2244	4.52902	3.24638	4.14392	3.36175	3.25699	4.363	3.76155	3.24048	4.28275	4.57336	3.87617	4.00126	3.31137	3.27099	4.98536	4.635	3.70069	3.2476	3.22851	3.29784	3.66598	4.59323	4.50249	3.67792	3.45296	3.30643	3.2855	4.40694	4.58899	4.68328	4.4886	3.69627	5.23995	4.70387	4.44021	4.82701	3.24601	3.58803	3.68659	3.23679	4.4017	3.33642	3.24809	4.54235
Eicosadienoic acid	4.55205	4.59118	4.53622	3.97294	4.92848	4.19548	5.00519	4.10708	4.5361	4.69338	4.26132	4.7379	4.72382	5.54595	4.43646	4.22548	4.35127	4.76419	4.54055	4.1964	4.54677	4.62058	4.17516	4.10504	4.35197	3.82959	4.05738	4.01202	4.20468	4.35837	4.55365	4.47102	4.53747	4.54963	4.19216	4.08714	4.22931	3.52474	4.89737	4.40782	4.00563	4.45921	4.13888	4.29997	4.08815	4.46626	4.26108	3.95614	4.33943
Cytosine	4.29785	3.15714	3.97519	3.13232	2.65761	3.42961	3.44014	3.46336	3.5229	3.87056	3.90317	3.72302	3.39163	4.70135	3.94114	3.27158	3.45266	3.38237	3.50459	3.14658	3.236	4.00429	3.58242	3.87509	3.87317	3.35077	3.52431	3.82764	3.03448	3.44119	2.69256	2.659	3.78768	3.29858	3.93977	4.16551	4.20997	3.28791	3.41832	2.6913	3.11332	3.60411	3.27178	3.14103	3.22267	3.39344	3.49407	3.33546	3.85116
LysoPC(15:0/0:0)	5.3326	6.13763	5.96529	5.63628	6.02587	5.63945	5.82055	5.63177	5.77452	5.40371	5.98852	5.72752	6.10865	5.95312	5.12703	5.63814	5.61384	5.82728	5.98874	5.91116	5.92058	5.29316	6.00382	6.09248	5.54533	5.91511	5.98124	5.71979	6.15846	5.87769	6.11262	6.03129	5.82336	6.14532	6.07225	5.80681	5.13782	5.86168	6.08134	5.91123	5.99124	5.86502	5.65385	5.73154	5.76061	5.98893	5.90328	6.00067	6.02959
Uridine 5'-monophosphate	5.64736	4.33052	4.63289	2.87872	3.0488	3.33266	4.09196	4.04304	4.24364	5.5045	4.4327	3.63163	3.4006	6.10586	5.3919	4.51054	4.22675	2.85242	4.99802	4.6653	3.35923	5.87017	3.29889	4.79023	5.02663	2.84419	5.34688	4.69112	4.76477	2.99809	3.99304	2.82965	4.91339	2.90985	4.95789	5.45901	5.81461	4.07143	2.90511	3.98651	4.22048	5.46542	4.70944	3.87527	3.73311	3.81138	3.67682	4.02192	4.50949
Pulegone	2.3226	3.21893	2.72137	2.6566	3.04961	3.05241	2.57136	2.84701	2.66053	2.67046	3.37739	2.78562	3.23504	3.14378	2.42675	2.82209	2.28892	2.3722	2.95076	2.85399	2.85539	3.31641	2.67877	2.66163	2.71499	2.2962	3.64794	2.75186	2.67396	2.32713	3.14692	3.10664	3.03274	3.60565	3.3663	3.07329	3.0978	5.51875	3.39295	3.42739	3.19092	3.35964	3.53267	2.76002	2.31163	2.32641	2.78847	2.64103	3.08961
Glyceric Acid	4.50674	4.85132	4.7615	4.74811	4.9448	4.6536	4.72326	4.4773	4.70958	4.58898	4.76107	4.5154	4.5183	4.89576	4.17503	5.10202	4.28225	4.61818	4.64678	4.49557	4.92536	4.54463	4.66023	4.4406	4.75158	4.6995	4.40092	4.4304	4.66375	4.57707	4.71999	4.88128	4.68371	4.54389	4.46529	4.5836	4.54039	4.67556	4.81712	4.90133	4.77468	4.41176	4.26253	4.63089	4.44896	4.54942	4.93358	4.29839	4.81332
LysoPC(14:0/0:0)	4.9765	5.18174	5.71994	5.08705	4.8335	4.50487	4.85879	4.91971	5.17698	5.2218	5.13342	4.94995	5.6791	4.25654	4.0381	4.57437	5.00385	5.28649	5.07718	4.89551	5.31505	5.01787	5.44964	5.24892	4.53442	5.06438	5.28038	5.27502	5.22605	5.13098	5.59148	5.13851	4.84695	5.1964	5.39469	4.97894	4.2072	5.2705	5.3427	5.47682	5.02564	4.65493	4.94004	5.24041	5.13835	5.46302	4.93526	5.51059	5.35535
PS(18:3(9Z,12Z,15Z)/20:0)	0.0332082	4.21697	3.9893	0.0330438	0.838514	4.56741	5.07403	4.0627	4.50948	4.27573	0.0336605	4.80465	3.56105	3.69192	3.99505	4.15568	3.91409	5.16197	1.57939	3.14266	0.0329743	4.04072	4.40202	0.0317684	4.21972	4.04063	4.5595	4.37691	3.90602	0.0330848	4.56839	4.27117	4.17189	4.73273	4.38405	0.0335124	0.0340008	6.68303	4.64101	0.0339274	3.86134	3.97385	4.62884	4.49522	3.94414	4.05617	3.81389	0.0331794	3.80755
Prostaglandin F2b	3.46982	5.645	3.46936	3.46758	4.53906	4.52637	3.86361	3.47715	4.01995	3.47833	4.71565	3.44667	4.62067	3.45345	3.48108	4.67219	3.46397	3.46622	4.17725	5.29431	4.45986	3.47978	3.46894	4.96584	3.53403	3.46958	5.42114	4.14433	4.154	3.46814	4.34228	4.18962	5.26865	4.39215	4.55389	5.0779	3.49337	4.18448	3.88742	3.47948	4.91857	3.90325	4.62934	3.46355	3.58848	3.47629	4.20043	3.46943	4.41199
N6-(Delta2-Isopentenyl)-adenine	4.07495	5.02456	4.94873	4.48643	5.34962	4.4366	5.07927	4.82694	4.55668	4.77403	5.00165	4.94677	5.1632	4.17392	3.04628	4.97025	5.01744	4.86167	4.86531	4.95202	4.65237	4.48454	4.5234	4.11859	4.38691	4.39656	4.54557	4.5054	4.98099	4.23953	4.32014	4.94143	4.78495	4.37381	3.66071	4.48996	4.3834	3.93873	4.90222	4.67682	4.92469	4.32857	3.63925	4.7025	4.57649	4.59374	4.93013	4.46153	4.62877
Tuliposide A	5.36114	4.32866	4.50733	4.29552	4.07688	4.25516	4.47641	4.36799	4.8265	5.41859	4.53498	4.28819	4.17287	6.05683	4.55541	4.42265	3.92861	4.08824	4.68713	4.54596	4.16782	5.39075	4.17416	4.87103	4.91805	3.9086	4.38182	4.53018	4.19477	4.67286	4.523	4.49974	4.58113	4.20101	4.79887	4.89573	5.11227	4.36802	3.77269	4.34481	4.43845	4.60368	4.39892	3.91418	3.61448	3.3711	4.16763	3.05522	4.98537
LysoPC(20:2(11Z,14Z)/0:0)	3.50052	5.16885	4.71978	4.58333	5.17232	4.50458	4.92441	4.70082	4.67998	3.92915	4.74494	4.38354	5.16346	3.62409	4.0778	5.03338	4.55297	4.89697	4.94121	5.09776	4.94415	3.51048	4.96038	4.6707	3.6585	4.70977	5.00043	4.56574	5.04605	4.66546	5.03213	5.00743	4.56101	5.06454	4.72789	4.18364	3.55298	5.15084	4.73187	4.96961	4.94275	4.62792	4.45844	4.58733	4.8427	4.53904	4.90284	4.93253	5.00529
PC(18:0/0:0)	5.66476	6.34722	6.45731	6.03663	6.36982	6.11749	6.20193	6.17905	6.28466	5.98796	6.33424	6.05294	6.54854	6.02055	5.75655	6.06048	6.1359	6.36145	6.2306	6.28083	6.29998	5.82265	6.33987	6.2896	5.95375	6.27083	6.49077	6.13048	6.42252	6.23373	6.60054	6.38454	6.20887	6.41711	6.41086	5.98581	5.70141	6.43295	6.29817	6.33926	6.33526	6.24124	5.97042	6.25941	6.18476	6.41631	6.18366	6.42034	6.42666
Dihomo-alpha-linolenic acid	4.72195	4.72302	4.78299	5.33836	4.32521	4.79242	4.69567	4.85346	4.71658	4.61163	4.62219	5.03551	4.48827	5.2517	4.69818	5.19904	4.67452	4.53601	4.70159	5.56347	5.49154	4.62815	4.27656	4.47679	4.56827	4.69034	5.31584	5.34474	4.50118	5.06524	4.67537	4.58466	4.75458	5.39992	5.42745	5.36004	4.54984	5.94128	4.75893	5.31447	4.98321	4.63597	4.69491	4.77639	4.3586	5.04376	4.54078	4.50517	4.81882
Guanosine 3'-monophosphate	6.83922	4.62537	6.22415	4.94541	4.07226	5.34518	5.22266	4.64896	5.62624	6.18428	5.91055	5.41688	4.77939	7.27172	6.10868	5.01827	3.54483	4.12191	5.30369	4.9016	4.73576	6.45469	5.25807	5.91278	6.36309	4.07959	5.41928	5.84811	5.08449	5.13445	4.71262	4.02136	6.04156	4.56283	6.21958	6.46713	6.94529	4.97245	5.12663	3.97352	4.47823	5.74847	5.49528	4.95083	5.11482	5.04149	5.28966	4.45404	6.00506
2-Lysophosphatidylcholine	5.88152	6.42724	6.56589	6.17191	6.46017	6.21797	6.31751	6.26269	6.37685	6.13765	6.40768	6.15815	6.63446	6.13123	5.85914	6.16154	6.23949	6.44672	6.36243	6.38057	6.38565	5.95672	6.40832	6.39256	6.0402	6.37368	6.57302	6.23477	6.50875	6.32339	6.65545	6.48093	6.30221	6.50524	6.49005	6.08346	5.86326	6.4913	6.41489	6.41818	6.42405	6.33658	6.04504	6.34177	6.29101	6.49554	6.2776	6.49211	6.50925
PS(20:0/18:3(9Z,12Z,15Z))	5.61161	4.74355	4.85215	4.87408	4.88444	4.88124	5.22143	5.1697	5.16355	5.41042	4.9705	4.99114	5.15054	4.62426	4.8683	4.92306	5.19383	5.23692	5.54837	4.78321	5.1766	5.03909	4.97044	4.93874	4.92908	5.07003	4.83445	4.80167	4.76944	4.84531	5.05505	5.09622	5.05236	5.33632	5.66782	4.85126	5.66342	6.17468	7.30113	5.08732	4.97435	5.07068	5.1808	5.47804	5.06248	4.82966	5.03826	4.82074	4.76898
Sphingosine	5.65643	5.17691	5.3278	4.82655	5.04636	4.82769	5.07351	4.97073	5.31918	5.84339	5.19257	5.09622	5.27865	5.70801	5.56667	5.04572	4.8886	5.03515	5.17786	5.04847	5.14097	5.71117	4.99714	5.24176	5.59907	5.05932	5.28271	5.35841	5.42233	5.3135	5.26582	5.18128	5.42543	5.10481	5.46155	5.67178	5.89323	5.21465	5.01714	5.17411	5.18344	5.51483	5.56897	5.19143	5.33873	5.10505	5.28598	5.1917	5.23363
Panthenol	3.78742	4.44471	4.51457	3.98263	4.36048	4.26314	4.24375	4.27535	4.28272	3.87193	4.30457	4.39867	4.58244	2.88175	4.09393	4.50036	4.4282	4.32584	4.36314	4.34518	4.70254	4.18737	4.13	4.254	3.93279	4.21093	4.45343	3.67404	4.25259	4.3656	4.36493	4.32044	4.19504	4.27384	4.03819	4.38016	3.90598	4.44742	4.13834	4.50711	4.38752	4.39391	4.28032	4.2174	4.59121	3.81295	4.14608	4.50788	4.3161
Pentadecanoic acid	4.00347	3.82836	3.6391	4.05388	3.66724	3.82317	4.28513	3.99953	4.36494	4.3316	4.03464	3.99981	3.51214	4.07106	3.78128	4.16419	3.82996	4.00605	3.52932	4.28406	4.56649	4.3056	3.82465	3.87973	3.88334	4.29032	3.98139	3.98609	3.68011	4.10913	4.18536	3.96775	4.0046	4.18144	4.1019	4.00194	4.16403	4.27325	4.19132	4.56337	4.54011	4.06048	3.98354	4.28831	4.23009	3.92595	4.1748	3.69414	3.77076
16-Hydroxyhexadecanoic acid	5.358	5.20142	5.00413	5.68529	5.14708	5.21558	5.25433	5.34088	5.43812	4.96871	5.17937	5.39658	5.05063	5.46666	5.39096	5.17914	5.12624	5.29325	5.12656	5.30434	5.57772	5.21676	5.25569	5.17406	5.13778	5.31537	5.34701	5.48422	5.13605	5.27949	5.27964	5.06617	5.11533	5.46109	5.46355	5.31835	5.17917	5.9669	4.94384	5.4802	5.33002	5.24775	5.01876	5.16602	5.1416	5.21959	5.17507	5.10974	4.89577
Sphinganine	6.13856	5.59173	5.6769	6.09776	5.65072	5.53232	6.06986	5.61952	6.10391	5.66281	5.57822	5.93075	5.58224	5.93277	5.73411	5.96623	5.54801	5.57926	5.55786	6.04147	6.23728	5.73201	5.67326	5.91824	5.70376	5.71308	6.03046	6.00514	5.67117	6.06209	5.59235	5.55591	5.61563	6.08739	6.00123	6.05637	6.15222	6.281	5.45853	6.25145	6.20727	5.92943	5.39177	6.04383	6.05471	5.80722	5.9553	5.16332	5.25287
LysoPC(P-18:0/0:0)	3.45652	5.35358	5.10277	4.94591	5.39097	4.91289	5.17736	4.94116	5.02443	4.28211	4.96088	4.70603	5.38101	4.24736	4.39085	5.29149	4.78494	5.09034	5.19244	5.31663	5.22287	4.01386	5.13819	4.93041	4.22601	5.01133	5.26709	4.66844	5.29002	4.92288	5.24014	5.23401	4.78564	5.271	4.96949	4.5179	3.96882	5.34592	4.99494	5.21871	5.18575	4.87371	4.85014	4.90768	5.05724	4.88118	5.15896	5.19074	5.21451
Nicotinic acid ribonucleoside	5.48221	5.37968	5.66344	5.29362	5.3373	5.44482	5.69437	5.53852	5.53888	5.83654	5.71515	5.6441	5.53294	6.43809	5.14262	5.21984	5.40176	5.3579	5.64829	5.55678	5.38434	5.6502	5.42346	5.55744	5.32427	5.25829	5.19395	5.48614	5.61256	5.41721	5.33886	5.54665	5.56562	5.40761	5.4214	5.61882	5.39596	5.10662	5.39998	5.299	5.49951	5.27481	5.00295	5.27843	5.23015	5.21991	5.66618	5.20334	5.62697
Tuliposide B	4.76867	4.83681	5.06041	4.71567	4.73721	4.83043	5.1687	4.9552	4.91649	5.15495	5.04118	5.18493	5.05175	5.87924	4.43432	4.51654	4.95909	4.7915	5.14997	4.98525	4.77044	5.03551	4.86251	4.58702	4.54494	4.69463	4.41848	4.88068	5.0934	4.84119	4.73158	5.03255	4.87189	4.81455	4.76356	4.82977	4.61453	4.3719	4.64894	4.6744	4.97271	4.51945	4.08395	4.76978	4.59381	4.68939	5.02413	4.45013	4.7682
Lacto-N-biose I	4.86173	4.12076	5.03776	4.23011	4.0088	4.1187	4.51868	4.44411	4.30536	4.98998	4.45396	4.39144	4.72107	5.54171	4.39461	4.35954	4.62548	4.09562	3.65356	4.19509	4.10768	4.76912	4.48693	4.60423	4.66464	4.22461	4.5104	4.47995	4.40672	4.53547	4.28293	4.29749	4.74059	5.01963	4.76204	4.76837	4.9471	4.38073	4.50053	3.59868	3.89496	4.11682	5.06347	4.14437	4.5009	4.45459	4.53239	4.25161	4.65893
Glycerylphosphorylcholine	4.94711	5.52193	4.97209	4.98387	5.55746	4.85167	5.76852	5.63757	5.16842	5.63947	5.14532	5.51996	4.91711	5.62819	5.28399	5.57203	5.14717	4.67557	5.60414	5.63609	5.19967	5.3318	5.05039	5.1706	4.77858	4.7282	4.93097	5.2411	5.67435	5.25056	5.20189	5.52643	5.21899	5.49472	5.12893	5.05715	4.84567	5.09491	4.70483	5.15882	5.30053	5.4091	5.07422	5.29735	5.03222	4.93491	4.89244	4.22822	5.06574
L-Phenylalanine	5.13569	5.16613	5.17011	5.00704	5.20471	4.87373	5.15165	4.91446	4.99872	5.1879	5.06992	5.17226	5.20469	4.96454	4.85294	5.14181	5.13106	5.06658	5.18695	5.1585	5.04385	5.21885	4.88962	4.83459	5.17523	4.92485	5.12477	4.94924	5.1089	5.03716	5.11226	5.08261	5.05178	4.9085	4.98216	5.01535	5.07156	4.96014	5.05138	5.04687	5.05953	4.90707	4.8775	5.00067	4.94022	4.96401	5.04206	4.98326	5.10528
Cannabidiol	3.96158	4.474	4.29085	4.4795	4.95785	3.91083	4.08567	3.85426	4.0032	3.85281	4.60569	5.00698	4.65211	4.43915	4.14291	4.66784	4.76739	4.63891	4.57518	4.33995	4.42993	4.14879	5.13488	3.44735	4.28938	4.14888	4.2425	4.3579	4.7676	4.7191	4.61379	4.25395	4.01625	4.34627	4.399	4.72909	4.15356	4.49659	4.37536	4.51618	4.01924	3.87171	3.92047	4.25115	4.33562	5.16606	4.39422	4.70057	4.61609
L-Serine	4.38153	4.48754	4.50799	4.37387	4.63803	4.36493	4.50225	4.3902	4.55099	4.39332	4.55076	4.6064	4.9418	4.35756	4.24574	4.60133	4.49833	4.77361	4.54593	4.45619	4.60957	4.41108	4.58829	4.23693	4.53125	4.39422	4.3562	4.578	4.43344	4.43164	4.61029	4.49362	4.46897	4.42203	4.31698	4.5217	4.4622	4.42867	4.65855	4.45703	4.49598	4.34334	4.16735	4.33109	4.19505	4.37207	4.70613	4.40278	4.60183
Glycerophosphocholine	5.06296	5.54881	5.09129	4.99447	5.64526	4.94616	5.81291	5.62765	5.22048	5.73784	5.2352	5.58973	4.97358	5.6881	5.41535	5.63332	5.27558	4.88128	5.60895	5.66546	5.32799	5.53358	5.10182	5.1797	4.92268	4.77753	5.01012	5.29314	5.71462	5.34007	5.22796	5.48335	5.29499	5.49746	5.22979	5.09186	4.98636	5.16654	4.86514	5.26206	5.39824	5.43899	5.06157	5.35003	5.07417	5.06026	4.99725	4.46374	5.12327
Dodecanoic acid	5.6044	5.22882	5.10438	5.56396	5.13852	5.14358	5.78006	5.26251	5.8274	5.3354	5.23978	5.5849	5.06351	5.53934	5.29024	5.5824	5.48748	5.2424	5.25615	5.74721	6.02492	5.43761	5.11885	5.57358	5.19607	5.33916	5.54628	5.45754	5.59461	5.54325	5.28057	5.27857	5.26372	5.63335	5.5361	5.53309	5.72154	5.75285	5.33481	6.12665	5.96729	5.82283	5.13084	5.81316	5.74043	5.40611	5.82614	5.09329	5.09793
(+/-)-2-Hydroxypiperitone	3.9991	3.89039	4.12912	4.18107	3.77735	3.87574	3.88113	3.70095	4.09982	3.92398	4.09027	3.67529	3.70072	3.85775	3.9956	4.00221	4.06338	3.89428	3.77083	4.66434	3.86561	4.068	3.60797	3.93657	3.52714	4.18913	4.16557	3.17557	3.66291	3.90324	3.89991	4.06138	3.69362	4.07728	3.91766	3.95769	4.17993	4.44122	4.04838	4.09671	3.91905	3.5518	3.97618	3.92343	4.08343	3.90261	4.1336	4.15533	4.00363
P-Cymene	3.74452	3.71887	3.74546	3.65283	3.71257	3.69	3.58556	3.6956	3.72176	3.7646	3.66596	3.66158	3.72903	3.78764	3.81909	3.6554	3.68477	3.76897	3.77817	3.67037	3.70194	3.83915	3.68815	3.77938	3.69908	3.74965	3.76027	3.78796	3.70314	3.74204	3.73074	3.74034	3.79573	3.68196	3.72915	3.67931	3.80944	3.83856	3.61096	3.75705	3.73855	3.77575	3.74715	3.71235	3.70887	6.5471	3.97081	3.79659	3.68483
L-Tyrosine	5.44506	5.38309	5.51388	5.19889	5.43727	5.22025	5.38333	5.14227	5.30424	5.35601	5.40037	5.40983	5.56753	5.21007	5.11438	5.4591	5.38938	5.445	5.36181	5.35867	5.41001	5.44175	5.23787	5.14346	5.42114	5.22762	5.37455	5.28282	5.29593	5.36732	5.44276	5.35735	5.33703	5.23643	5.31759	5.31361	5.43922	5.30997	5.49803	5.42005	5.3807	5.24694	5.18901	5.44708	5.19371	5.41052	5.39449	5.40684	5.48183
LysoPC(22:6(4Z,7Z,10Z,13Z,16Z,19Z)/0:0)	4.952	5.82514	5.45968	5.5083	5.87745	5.27164	5.39042	5.11993	5.42105	5.27727	5.38861	4.77634	5.8093	5.9721	4.78743	5.8858	5.21926	5.45824	5.6053	5.63495	5.5947	5.04172	5.2142	5.42109	5.17778	5.25116	5.57105	4.68424	5.49175	4.9524	5.74756	5.83259	5.48389	5.33548	4.95044	5.24215	4.93292	5.70625	5.864	5.3532	5.57541	5.33935	5.30125	5.03321	5.43646	5.28509	5.50986	5.77902	5.59821
Deoxyguanosine	4.29954	4.07019	4.14813	3.52658	4.156	2.7553	4.06956	2.87367	4.18882	2.86959	3.99557	4.13574	4.21977	4.67261	4.07946	4.12256	3.7581	3.76948	3.82657	4.14787	3.86011	3.25542	4.1805	4.09863	3.94803	3.94458	4.27845	3.23093	4.09933	4.48102	3.96654	3.90391	3.89951	3.73754	4.20365	3.50017	4.58903	4.2019	4.47578	4.05854	3.98031	4.28475	4.04965	4.22839	4.23114	4.17497	4.23972	4.38239	4.48258
Rhamnose	4.55968	4.07046	4.26391	4.21476	4.27863	4.60408	4.43177	3.98102	4.62749	3.90926	4.48671	4.38458	4.65863	4.37967	3.54733	4.50241	4.45217	4.7182	4.42491	3.89008	4.97708	3.94776	4.35332	4.13471	4.09309	4.47656	4.61649	4.53171	4.44742	4.13027	4.51838	4.37698	4.26225	4.60546	4.20951	4.57069	4.50969	4.24881	3.86606	4.24982	4.36119	3.85106	3.7682	4.31197	3.91298	4.60366	4.43062	3.12316	4.64501
3-Oxododecanoic acid	3.95454	3.94504	3.74124	3.96821	3.26746	3.83883	3.44096	4.04153	3.71907	3.85184	3.97291	3.42265	3.25888	3.79933	4.15278	3.39932	3.18392	3.78293	3.62904	3.81395	3.73334	3.92338	3.18705	3.699	3.6668	3.83978	4.12709	3.89436	3.30955	3.63235	3.64502	3.5496	3.99429	3.76444	4.03404	4.00858	3.73216	4.48461	3.6052	3.61144	3.68643	3.75397	3.90442	3.37149	3.46264	3.33414	3.21114	3.85194	3.46994
Arachidonic acid	5.86379	5.6463	5.71388	5.48223	5.87654	5.32328	5.81997	5.38774	5.66448	5.99777	5.32965	5.79685	5.7149	6.39165	5.74038	5.68055	5.56173	5.68417	5.67902	5.58679	5.71266	5.97966	5.48045	5.49058	5.7477	5.56984	5.47619	5.57532	5.59173	5.62012	5.60251	5.56479	5.58847	5.73569	5.52685	5.637	5.68649	5.36602	5.77648	5.60379	5.06804	5.61756	5.54189	5.54773	5.54675	5.60937	5.39032	5.44348	5.66988
Stearidonic Acid	5.36769	5.15197	5.36508	5.78666	5.12155	5.68193	5.23146	5.45938	5.28005	5.20773	5.4978	5.49161	5.0828	5.68963	5.67191	5.58038	5.58113	5.14546	5.28073	6.02311	5.94064	5.226	5.43226	5.04475	5.25984	5.33444	5.73096	5.73406	5.28098	5.48664	5.3048	5.0867	5.43849	5.79036	5.89096	5.78696	5.23482	6.36208	5.73414	5.83098	5.75459	5.08086	5.39148	5.32277	4.96768	5.65435	5.01136	5.1656	5.72097
N-Acetylmannosamine	5.52619	5.66948	5.87115	5.75789	5.69008	5.51409	5.87565	5.64245	5.69976	5.63538	5.7362	5.65863	5.86272	5.8864	5.32174	5.57494	5.90236	5.86913	5.743	5.65216	5.6801	5.43699	5.62937	5.50078	5.69078	5.66244	5.56196	5.44029	5.79544	5.80727	5.71219	5.84246	5.57902	5.6028	5.47933	5.53568	5.41272	5.51907	5.71981	5.61974	5.68284	5.36523	5.31794	5.61926	5.5117	5.77717	5.74317	5.62071	5.6327
(S)-beta-Aminoisobutyric acid	4.66345	4.90801	4.77095	4.72463	4.94417	4.60736	4.70018	4.51599	4.68721	4.52499	4.64921	4.53002	4.82244	4.61048	4.53124	5.06714	4.83006	4.90135	4.56524	4.72103	4.76073	4.32685	4.72569	4.60638	4.74531	4.72277	4.42162	4.53246	4.69704	4.55518	4.72388	4.88562	4.67075	4.50475	4.4105	4.57273	4.56008	4.65282	4.49227	4.75174	4.7332	4.52932	4.59631	4.61947	4.55019	4.7473	4.82469	4.80701	4.69176
Dinoprost	4.83693	6.60367	5.37882	4.47561	5.79905	5.78686	5.6939	5.30554	5.70171	5.54589	5.98906	5.61655	5.97581	5.56146	4.95811	6.00204	5.08358	5.20949	5.71447	6.29231	5.87491	5.11028	5.42844	6.13525	5.02323	5.12924	6.47735	5.74789	5.80136	5.31412	5.69405	5.76264	6.27628	5.75859	5.92594	6.2074	5.34594	5.63032	5.6224	5.30295	6.05617	5.63928	5.90046	5.27334	5.3553	4.81571	5.67492	5.04954	5.81749
7-Epijasmonic acid	3.70293	4.72985	4.67865	4.66919	4.64429	4.65184	4.59542	4.67911	4.67496	4.66121	4.77909	4.65268	4.63442	4.71223	4.71438	4.61584	4.70999	4.66952	4.66377	4.68505	4.60239	4.67219	4.65229	4.60562	4.67606	4.60534	4.65055	4.67512	4.64279	4.70939	4.69276	4.54797	4.68005	4.6331	4.74126	4.68719	4.6531	4.92142	4.70005	4.6938	4.64659	4.61118	4.6355	4.59212	4.59253	4.72294	4.59516	4.74621	4.71118
1-Nonanol	5.75581	5.2953	5.41437	5.78009	5.48144	5.49876	5.60673	5.46703	5.61646	5.39613	5.5788	5.45413	5.31421	5.5143	5.55888	5.50032	5.71102	5.45186	5.26951	5.68155	5.71633	5.44502	5.7118	5.51678	5.45191	5.51284	5.57531	5.58582	5.43784	5.58624	5.45575	5.34237	5.35138	5.5955	5.50306	5.68828	5.73341	5.82708	5.19953	5.66802	5.63298	5.41153	5.28234	5.57528	5.54754	5.5426	5.38745	4.97857	5.36596
L-Asparagine	4.74382	4.82113	4.8045	4.70361	4.94661	4.65958	4.79264	4.66082	4.81766	4.80494	4.75092	4.84411	5.03278	4.72305	4.40616	5.01642	4.86599	4.80703	4.91031	4.79957	4.8744	4.77446	4.77077	4.55425	4.85271	4.75288	4.78798	4.71338	4.82608	4.84805	4.81037	4.78379	4.78622	4.6771	4.7444	4.73114	4.72746	4.8807	4.83121	4.78263	4.80857	4.72642	4.50881	4.7759	4.56365	4.83166	4.76729	4.75403	4.85713
Resolvin D2	2.84208	5.75079	3.77918	2.85012	4.70059	4.74022	4.58032	3.84449	4.49584	4.42264	5.01695	4.62642	4.96247	4.44286	2.97015	5.01162	3.63881	3.67799	4.53563	5.40069	4.87085	3.6119	4.05542	5.167	2.83919	3.27297	5.59499	4.61522	4.73838	3.68683	4.51436	4.60122	5.33188	4.61091	4.86313	5.27093	4.15233	4.74433	4.56612	3.9393	5.16914	4.52922	5.01929	3.87274	4.07535	2.8459	4.65397	3.49201	4.85395
Myristic acid	5.77011	5.58441	5.52513	5.86991	5.4918	5.47605	6.05217	5.61792	6.12479	5.70197	5.5654	5.89407	5.43518	5.84206	5.63021	5.89294	5.59264	5.60617	5.55995	6.02288	6.27051	5.70503	5.53162	5.84072	5.61549	5.7345	5.88046	5.85129	5.69942	5.92217	5.67746	5.57071	5.58656	5.96994	5.81877	5.86886	6.00907	6.01639	5.63125	6.34488	6.25065	5.90745	5.47068	6.04539	6.01552	5.73377	5.99936	5.31506	5.38975
9,10-Epoxyoctadecanoic acid	5.3611	5.12444	5.2217	5.65357	5.03855	5.41611	5.17782	5.28789	5.23137	5.13499	5.2687	5.36525	5.11769	5.54626	5.45581	5.49301	5.27065	5.09605	5.19562	5.84979	5.7704	5.1643	5.19538	5.08146	5.16855	5.26067	5.64393	5.64837	5.1602	5.40637	5.17696	5.06174	5.30927	5.65218	5.72233	5.66891	5.19807	6.05071	5.42171	5.64742	5.53409	5.0623	5.19686	5.2039	4.99584	5.45835	5.00039	5.10438	5.49306
PS(18:1(11Z)/22:6(4Z,7Z,10Z,13Z,16Z,19Z))	5.46117	4.85528	5.54422	5.38331	5.47185	5.58282	5.09698	5.38164	4.79328	5.50928	5.87974	5.1797	5.3092	5.49375	6.32382	5.58927	5.04248	5.0646	5.50111	4.38351	5.47161	5.40957	5.53641	5.28484	5.6281	5.36339	5.25183	5.59192	5.39005	5.55358	5.29692	5.5077	5.63184	5.51813	5.44005	5.37125	5.5486	6.50529	5.38657	5.56804	5.35147	5.43121	5.56252	5.43604	5.53784	5.10638	5.55213	5.44998	5.65972
Ornithine	4.72311	4.85832	4.19838	4.50776	4.89491	4.57096	4.45383	4.45385	4.59396	4.33049	4.45293	4.09818	4.59675	4.37666	4.10397	4.71035	4.3023	4.66331	4.6453	4.3633	4.45381	4.68851	4.35894	4.69514	4.21652	4.23376	4.45773	4.22402	4.40733	4.04235	4.4365	4.84805	4.54121	4.32216	4.49766	4.46097	4.62403	4.43726	4.64653	4.41448	4.88037	4.28658	4.17481	4.3142	4.28113	4.19719	4.72999	4.32371	4.56817
Aciclovir	5.19339	5.19743	5.24786	5.03907	5.13565	5.09494	5.17992	5.03538	5.13989	5.25624	5.1775	5.17619	5.27769	5.00028	5.03828	5.1099	5.116	5.15748	5.21542	5.13391	5.11317	5.23608	5.04053	4.96537	5.15338	5.01716	5.22077	5.13628	5.08262	5.18295	5.1812	5.10771	5.1671	5.08463	5.19477	5.10895	5.16585	5.07467	5.09412	5.09838	5.12427	5.08788	5.0626	5.15384	4.98271	5.15845	5.11376	5.07264	5.21226
Fibrin	4.46828	4.64146	4.64047	4.45985	4.74335	4.47343	4.56796	4.43477	4.46989	4.57087	4.57826	4.59385	4.70484	4.42725	4.23385	4.59285	4.60693	4.65342	4.60133	4.53401	4.52796	4.52126	4.46871	4.29848	4.50709	4.4635	4.42054	4.38679	4.49167	4.41953	4.54012	4.56659	4.5441	4.3725	4.43279	4.50736	4.4485	4.46072	4.57548	4.46511	4.62665	4.37837	4.29162	4.50409	4.31364	4.39255	4.58344	4.50311	4.57647
8-Amino-7-oxononanoic acid	4.32419	4.40361	4.24791	4.65171	4.46693	4.45124	4.25729	4.4643	4.36374	4.23145	4.57154	4.49714	4.22345	4.41828	4.5403	4.58742	4.59909	4.45891	4.47362	4.62919	4.5637	4.39759	4.57151	4.16452	4.40065	4.44882	4.61776	4.49061	4.42861	4.40845	4.39298	4.19118	4.61955	4.31243	4.54911	4.60409	4.43871	4.91136	4.54448	4.46876	4.39906	4.38444	4.4121	4.39487	4.32536	4.51113	4.29692	4.44646	4.59443
N-(L-Arginino)succinate	4.04217	4.70633	4.85759	4.43013	4.96361	4.42653	4.56921	4.32016	4.47324	4.0677	4.74575	4.76396	4.95152	4.48	3.30892	4.80578	4.94922	4.82861	4.18278	4.54018	4.63994	3.9753	4.62963	4.16844	4.54452	4.49695	4.31914	4.31476	4.36389	4.42526	4.59654	4.6531	4.68119	4.15767	4.10563	4.40739	4.16163	4.11842	4.81514	4.61657	4.54765	3.71458	3.73909	4.46347	4.28765	4.60516	4.67213	4.43654	4.70981
Guanosine	5.64408	4.60052	5.40454	4.66209	4.67826	4.60457	5.04613	4.75243	5.1169	5.72854	5.15865	5.26284	5.02138	6.10498	5.31764	4.72212	5.58319	5.0341	5.21583	5.03004	4.88715	5.70624	5.06511	5.14924	5.46122	4.95647	5.45485	5.21536	4.97899	5.25832	5.09408	4.62237	5.19174	4.66915	5.36055	5.29099	5.50721	4.92731	4.91608	5.30169	4.83421	5.25978	5.0258	5.32164	5.18591	5.369	4.94919	5.33337	5.20459
3-Ketosphingosine	5.57739	4.82506	5.24801	4.77561	4.78027	4.8092	4.84515	4.79383	5.2322	5.59393	4.94313	4.97618	4.96754	5.27492	5.28452	4.74038	5.02403	5.16349	4.96794	4.91293	5.03021	5.40903	5.04655	4.86776	5.21547	5.02896	5.25309	5.27216	4.98409	5.22931	5.31147	4.93661	5.21718	5.09312	5.33197	5.43191	5.45861	5.1646	4.96209	5.1664	4.98661	4.95563	5.45083	5.00005	5.05722	5.04087	5.14454	5.10295	5.21725
Pantothenic Acid	5.89794	6.38978	6.16434	6.12492	6.32924	6.00322	6.19833	6.00952	6.04543	5.78928	6.15568	6.16473	6.25298	6.39572	5.59985	6.30921	6.19435	6.16873	6.19875	6.12817	6.16245	5.77864	6.04595	5.94722	5.98952	6.1407	5.77093	5.87833	6.18561	5.99852	6.09729	6.22144	5.93396	6.0049	5.71989	5.8327	5.70274	6.0239	6.32892	6.16251	6.18523	5.85289	5.64963	6.09583	5.94018	5.99441	6.17511	5.96609	6.14086
L-Histidine	5.61861	5.77972	5.7488	5.62074	5.85793	5.58339	5.70465	5.55638	5.59604	5.67656	5.71931	5.71031	5.83095	5.59555	5.43406	5.75951	5.7486	5.75099	5.72045	5.67301	5.6132	5.64544	5.59592	5.42901	5.62841	5.63199	5.58322	5.53538	5.62669	5.58908	5.66051	5.71558	5.6931	5.51735	5.57228	5.64666	5.6058	5.60778	5.72506	5.59504	5.71995	5.53058	5.44958	5.58671	5.48414	5.55705	5.69089	5.60313	5.72099
Cytidine 3'-Phosphate	6.19373	4.68587	5.93014	5.04349	4.65964	5.312	5.14151	5.16345	5.38753	5.70379	5.68315	5.40698	5.26542	6.50276	5.70722	5.01461	4.99811	4.92396	5.06707	4.74749	4.97847	5.87662	5.27583	5.64527	5.7658	5.21954	5.5816	5.63545	4.92849	5.17749	4.82943	4.60406	5.68592	5.07584	5.8544	5.91411	6.32598	5.17098	5.215	4.96237	4.93094	5.3575	5.31464	5.04965	5.2685	5.16617	5.39989	5.26872	5.75763
Malonic semialdehyde	5.03305	5.19869	5.17767	4.96607	5.2499	5.05553	5.07039	4.86708	5.07685	5.02453	5.12485	5.08698	5.31434	4.96205	4.891	5.20008	5.10945	5.23915	5.09063	5.05751	5.11173	5.11022	5.03684	4.89342	5.11884	4.98046	5.02939	4.93755	5.04382	5.02329	5.17472	5.05317	5.14273	4.94851	5.0282	4.99514	5.06669	5.07585	5.16614	5.10651	5.10448	4.96567	4.91095	5.07338	4.85855	5.01076	5.11573	5.11952	5.18597
L-Glutamine	6.03866	5.98443	6.35765	6.09772	6.2038	5.98237	5.97115	6.15428	6.05607	6.01417	6.22526	6.27166	6.42938	6.07841	5.86074	5.94167	6.32133	6.32152	5.95697	5.90879	6.05443	5.98483	6.06919	5.99658	6.14892	6.20469	6.00743	6.01379	5.93163	6.01892	6.16326	6.05159	5.88212	5.71279	5.89903	5.80252	6.08369	5.93802	6.07178	6.16388	5.89677	5.68086	5.6368	6.05406	6.05486	6.18719	6.17879	6.1921	6.1486
L-Acetylcarnitine	4.20066	4.53882	4.52148	4.31498	4.73987	4.28666	4.54797	4.41872	4.30908	4.39643	4.52494	4.49556	4.59	4.24252	4.20837	4.51897	4.55928	4.46761	4.44756	4.50721	4.33739	4.31262	4.33449	4.21729	4.28981	4.27858	4.31021	4.32031	4.49613	4.28614	4.31997	4.54387	4.41184	4.27027	4.23972	4.32783	4.27646	4.26232	4.43697	4.34104	4.53439	4.27541	4.24476	4.41501	4.35248	4.31978	4.47791	4.26099	4.33617
1-Palmitoylphosphatidylcholine	5.85004	6.38389	6.21337	5.91499	6.2878	5.96187	6.05555	5.81366	6.07164	6.18651	5.99823	5.81907	6.29038	6.29468	5.70914	6.26591	5.96557	6.10362	6.15186	6.30232	6.17496	5.95129	6.06207	6.16083	5.72707	5.87678	6.13818	5.88779	6.13901	5.90985	6.2791	6.20518	6.03345	6.26764	6.06697	5.8776	5.75402	6.17217	6.24815	6.12312	6.14693	6.08744	5.97558	6.05723	6.00779	6.07964	6.03573	6.17269	6.22241
PC(16:0/0:0)	5.63025	6.2923	6.11347	5.81705	6.17472	5.82896	5.95457	5.70462	5.99816	6.05124	5.89631	5.70708	6.19178	6.23973	5.60599	6.15337	5.85036	6.04219	6.04367	6.22462	6.06238	5.82351	6.00002	6.06345	5.6011	5.78545	6.05744	5.74209	6.07944	5.79398	6.19674	6.0943	5.93602	6.17929	5.98546	5.81755	5.4954	6.11376	6.18876	6.01772	6.05729	5.98635	5.90355	5.97685	5.88671	5.97971	5.94793	6.08737	6.16467
Cytidine 3'-monophosphate	5.43156	4.0977	5.25446	4.46498	4.169	4.69515	4.46062	4.5716	4.69309	4.97584	5.02582	4.74623	4.67425	5.79298	5.01984	4.40181	4.50195	4.4678	4.43824	4.05288	4.44196	5.19171	4.62158	5.0026	5.14611	4.57711	4.83475	4.98528	4.35894	4.41364	4.20798	4.05036	5.07355	4.39074	5.09954	5.29459	5.4469	4.42555	4.52333	4.32657	4.32387	4.68857	4.44772	4.2717	4.52923	4.48035	4.6948	4.50777	4.91676
Didanosine	5.43772	5.55905	5.57747	5.40832	5.51305	5.39668	5.55029	5.32085	5.44446	5.4689	5.52179	5.50418	5.6085	5.43398	5.2489	5.48411	5.51561	5.58133	5.56074	5.54006	5.43098	5.43456	5.42979	5.34971	5.50944	5.36161	5.46598	5.41564	5.46673	5.44023	5.5124	5.5315	5.48407	5.38974	5.46335	5.48737	5.42898	5.45387	5.51235	5.48419	5.48754	5.26817	5.31492	5.39302	5.34731	5.49205	5.50351	5.41571	5.58262
(2'E,4'Z,7'Z,8E)-Colnelenic acid	4.88977	4.90552	5.09044	5.25525	4.89202	5.26953	4.9087	5.04992	4.96815	4.92603	5.10251	4.98837	4.90957	5.10254	5.29691	5.02729	5.16782	4.97524	5.0393	5.39599	5.17051	4.99142	5.0471	4.89108	4.95234	4.96457	5.21221	5.19333	4.98405	5.0567	5.04644	4.92625	5.19806	5.17574	5.30392	5.19433	4.92041	5.55801	5.22031	5.14525	5.20046	4.95035	5.03287	4.95475	4.9395	5.0934	4.92901	4.96551	5.23539
LysoPC(20:4(8Z,11Z,14Z,17Z)/0:0)	6.24811	6.70253	6.5701	6.48301	6.8178	6.435	6.56165	6.37714	6.56572	6.51674	6.52094	6.34304	6.78759	6.71132	6.26305	6.69349	6.46761	6.62876	6.55979	6.69204	6.59392	6.33869	6.46369	6.55192	6.38113	6.49203	6.58251	6.35415	6.57841	6.40794	6.7908	6.71034	6.53949	6.5239	6.47706	6.34285	6.44147	6.85228	6.8767	6.54906	6.53917	6.53347	6.46063	6.49657	6.55811	6.57695	6.48163	6.71015	6.65347
PI(16:2(9Z,12Z)/22:3(10Z,13Z,16Z))	5.85671	3.89921	5.5131	5.26462	5.57542	5.69581	5.0764	5.55877	5.08732	5.6067	5.58139	5.39844	5.28626	5.5356	5.5629	5.59823	5.10893	5.13747	5.64206	1.41328	5.51922	5.43259	5.5854	5.57842	5.5193	5.25409	5.55946	5.69177	5.66745	5.39913	5.46795	5.57983	5.79386	5.62111	5.48915	5.5842	5.76176	6.90086	5.47971	5.40489	5.51102	5.67038	5.54155	5.53833	5.61015	5.37794	5.6256	5.38949	5.57312
PS(14:0/20:0)	4.72445	6.24139	6.13495	6.01954	6.00274	5.9298	6.0463	5.41083	6.06242	6.06252	6.13258	6.13991	6.199	6.15014	6.11504	5.79411	5.37464	5.53703	4.34408	6.18179	6.17898	6.14396	6.26679	6.09944	6.06971	6.21553	6.07099	6.15072	6.13165	6.1743	6.19651	6.11275	6.12595	6.02724	6.22787	6.02819	4.91485	6.06295	6.02391	5.97932	6.23125	6.21263	6.18321	6.2047	5.99831	6.08219	6.25742	6.12969	5.93586
Adenosine	5.92803	5.61803	5.82507	5.50963	5.81569	5.50406	5.82085	5.47856	5.93024	5.346	5.77266	5.86522	5.84572	6.26091	5.86742	5.75272	5.7672	5.67797	5.64097	5.87317	5.69095	5.51421	5.97108	5.56208	5.52673	5.76401	6.0273	5.55379	5.79434	6.06981	5.77391	5.67702	5.89399	5.78039	6.00406	5.68246	5.64366	5.80865	5.55151	5.64386	5.64679	5.82836	5.69523	5.78175	5.87504	5.69471	5.97006	5.96943	6.10609
LysoPC(18:1(11Z)/0:0)	6.06387	6.71247	6.7078	6.40774	6.64042	6.25889	6.44458	6.2729	6.49949	6.25579	6.57826	6.30751	6.78986	6.51722	5.97344	6.49072	6.38199	6.68115	6.53076	6.67793	6.60589	6.22368	6.52823	6.52403	6.25825	6.3663	6.65089	6.35407	6.56244	6.52996	6.73445	6.59669	6.40845	6.54571	6.55035	6.33268	6.15042	6.6379	6.67385	6.65832	6.5446	6.3299	6.43879	6.49367	6.48714	6.54726	6.52498	6.70523	6.74113
PC(22:6(4Z,7Z,10Z,13Z,16Z,19Z)/P-16:0)	6.35798	5.93658	6.52586	6.4538	6.53226	6.57478	6.8066	6.70405	6.61606	6.71024	6.67704	6.57673	6.51103	6.43808	6.52338	6.55059	6.11254	6.60585	6.29331	5.92568	6.5242	6.65133	6.64657	6.65526	6.34835	6.48573	6.52937	6.59133	6.57587	6.5065	6.63794	6.7115	6.71779	6.77936	6.71334	6.6325	6.44052	6.06738	7.51447	6.37253	6.51489	6.40729	6.56358	6.67245	6.56482	6.39869	6.68921	6.57244	6.49698
Aspartic Acid	5.65009	5.76996	5.89549	5.86056	6.02607	5.82141	5.81323	5.71954	5.8284	5.6083	5.87937	6.0278	6.07837	5.88034	5.536	5.98367	5.94625	6.12381	5.72308	5.52427	5.97336	5.45921	5.85357	5.71011	5.99922	5.89129	5.63003	5.67217	5.72002	5.70777	5.9138	5.88652	5.69394	5.70618	5.57624	5.66271	5.6993	5.86013	5.95935	5.90785	5.80627	5.55744	5.51159	5.6477	5.80183	5.82477	5.82661	5.95204	5.92752
Guanine	6.03602	4.85509	5.6253	4.98578	4.85991	5.07627	5.17373	5.06672	5.33355	5.84549	5.37728	5.33241	5.1301	6.47313	5.58432	4.89866	5.49034	5.12801	5.28652	5.11339	5.02317	5.8582	5.20598	5.36496	5.68442	5.08737	5.50257	5.42133	5.09982	5.29668	5.1882	4.87121	5.47954	4.94094	5.58962	5.71685	5.9697	5.04391	4.96538	5.20671	4.9962	5.30806	5.18615	5.2617	5.21994	5.27348	5.15239	5.31638	5.45115
Betaine	6.06947	6.71586	6.38391	6.62483	6.91762	6.59002	6.38112	6.68633	6.32703	6.41002	6.63349	6.05942	6.9389	6.35862	6.16463	6.80882	6.45038	6.43054	6.62882	6.48895	6.63898	5.46393	6.46833	6.24473	6.39165	6.268	6.54354	6.27973	6.48875	6.34713	6.61515	6.74359	6.27174	6.40623	6.19423	6.12012	6.58486	6.47879	6.36293	6.55218	6.62097	6.15407	6.29472	6.59892	6.64355	6.76496	6.57541	6.74219	6.65785
Xanthine	6.60929	6.70692	6.78956	6.62516	6.72336	6.56127	6.72142	6.68079	6.70294	6.71125	6.7847	6.73483	6.76501	7.10807	6.33857	6.71794	6.69342	6.74395	6.72324	6.63293	6.73677	6.55988	6.66305	6.59138	6.72421	6.67302	6.69891	6.61528	6.73833	6.7024	6.7173	6.76097	6.64391	6.59775	6.56857	6.68888	6.6196	6.56179	6.82058	6.7486	6.66156	6.51956	6.46484	6.68104	6.63242	6.6407	6.78371	6.69937	6.77523
Norleucine	7.35468	7.55808	7.44684	7.29378	7.52858	7.27263	7.44131	7.2784	7.31748	7.39032	7.4247	7.40645	7.55466	7.26268	7.14106	7.53173	7.46769	7.40232	7.43888	7.49125	7.34744	7.3668	7.24264	7.11245	7.35628	7.20748	7.30212	7.24005	7.35425	7.2948	7.40366	7.44912	7.32831	7.22504	7.24361	7.28856	7.29137	7.26709	7.37871	7.33667	7.34882	7.17038	7.10746	7.2767	7.20362	7.25995	7.39923	7.28613	7.40877
PC(18:1(9Z)/20:3(8Z,11Z,14Z))	5.91703	6.49383	6.63204	6.66824	6.56161	6.58964	6.6231	6.64449	6.73213	6.64307	6.65253	6.69034	6.61861	6.67639	6.86703	6.60267	6.55939	6.62425	5.86118	6.5246	6.6597	6.70622	6.65494	6.66738	6.53956	6.61842	6.7506	6.72491	6.71456	6.71096	6.8001	6.7025	6.78772	6.69129	6.72855	6.71833	5.87924	6.77925	6.54342	6.54108	6.61415	6.78764	6.75163	6.8564	6.63697	6.67344	6.59352	6.62031	6.65451
Calcitroic acid	4.63468	4.7731	4.05837	4.28915	4.91779	3.63228	4.37508	3.06379	4.19758	4.77742	3.9771	3.86721	4.39459	5.38618	4.25527	4.75221	3.83604	4.26446	4.15069	4.0123	4.12585	4.75791	3.31511	3.5445	4.43337	3.57473	3.7681	4.06715	4.2051	3.21591	4.32948	4.55948	4.6471	4.00573	3.64205	4.28247	4.39527	4.13533	4.84646	4.03631	4.24981	4.24019	4.47909	3.76153	4.41886	3.85545	4.05044	4.21635	4.13141
L-Threonine	5.65298	5.79853	5.8449	5.68348	5.89621	5.68328	5.73639	5.61766	5.68101	5.6386	5.79767	5.73765	5.94066	5.62992	5.55888	5.81044	5.79619	5.86355	5.71166	5.67131	5.74675	5.67686	5.70571	5.55135	5.78613	5.65752	5.66594	5.59905	5.65285	5.59778	5.75875	5.72296	5.73407	5.5402	5.56957	5.6411	5.63998	5.67093	5.7499	5.74132	5.73825	5.53257	5.48939	5.65416	5.5785	5.6828	5.77406	5.71942	5.78415
L-Proline	6.53741	6.61044	6.64148	6.40979	6.61616	6.41226	6.52343	6.33648	6.45705	6.41666	6.53455	6.4862	6.62707	6.43483	6.35606	6.60268	6.48676	6.54488	6.48279	6.46593	6.48364	6.55615	6.42045	6.37686	6.5035	6.36586	6.48517	6.41217	6.42463	6.38742	6.51439	6.51847	6.53547	6.36053	6.41299	6.45637	6.41424	6.44469	6.50874	6.48231	6.4975	6.29999	6.32656	6.41911	6.33496	6.40387	6.53594	6.42374	6.56239
L-Alanine	5.32452	5.46454	5.52071	5.33004	5.62164	5.33389	5.42506	5.34413	5.34458	5.3285	5.44147	5.43291	5.60663	5.2997	5.15469	5.49185	5.52171	5.53369	5.39135	5.36614	5.41793	5.36147	5.34087	5.23885	5.44261	5.32405	5.27378	5.28448	5.33377	5.2332	5.3937	5.40397	5.41284	5.19007	5.18021	5.32255	5.29752	5.28307	5.43842	5.4138	5.41271	5.16828	5.10311	5.3436	5.25835	5.34247	5.42953	5.38758	5.45352
2-Amino-3-Methylsuccinic Acid	6.29153	6.43114	6.48638	6.47444	6.61713	6.46177	6.47491	6.38664	6.44797	6.27378	6.47186	6.4337	6.68073	6.37635	6.19873	6.54732	6.52699	6.59455	6.44809	6.27462	6.56266	6.13442	6.45054	6.34481	6.51966	6.47356	6.36261	6.38003	6.42586	6.32761	6.49789	6.41572	6.48936	6.38208	6.25966	6.37296	6.34907	6.51037	6.42441	6.46856	6.45409	6.23229	6.17292	6.41379	6.45717	6.45711	6.44349	6.43759	6.48309
Tyramine	6.56483	6.6673	6.59855	6.39679	6.68491	6.40581	6.54947	6.42796	6.41161	6.6606	6.55525	6.52311	6.66421	6.40968	6.38056	6.6367	6.5567	6.49025	6.5733	6.60726	6.43199	6.64295	6.35684	6.25048	6.57449	6.30752	6.50195	6.42163	6.51049	6.3952	6.51016	6.53758	6.50318	6.35456	6.41617	6.43411	6.49591	6.38513	6.48919	6.47375	6.51906	6.38708	6.33772	6.43358	6.34547	6.43517	6.49921	6.41533	6.51227
Xanthosine	5.21428	5.5158	5.46367	5.35511	5.5144	5.28338	5.44678	5.45934	5.33651	5.4278	5.42578	5.42895	5.48387	5.74398	5.00687	5.60621	5.38956	5.31735	5.47142	5.40696	5.37382	5.16101	5.36227	5.39133	5.43114	5.3028	5.24783	5.28675	5.48068	5.16568	5.27013	5.5831	5.30696	5.45979	5.23326	5.40495	5.34458	5.21701	5.57186	5.36574	5.43845	5.2444	5.19105	5.24355	5.26683	5.18507	5.58351	5.21113	5.44581
2-Hydroxycinnamic acid	6.98229	7.07983	7.11261	6.87954	7.04807	6.89172	7.01745	6.85551	6.94092	7.00713	7.01689	6.99856	7.14445	6.88934	6.77114	7.01716	7.00047	7.02603	7.02317	7.0251	6.96596	7.00311	6.88844	6.75996	6.9969	6.84638	6.98332	6.90727	6.93274	6.96179	7.02634	6.97523	6.9521	6.85952	6.94581	6.89918	6.95596	6.87154	6.98567	6.9643	6.9285	6.83363	6.80546	6.96823	6.84619	6.96593	6.99415	6.93777	7.06055
Tranexamic Acid	5.00017	4.99775	4.94156	5.04872	4.81207	5.0225	4.90453	5.01822	5.01467	5.00013	5.03345	4.81816	4.80908	4.98234	5.14037	4.89026	4.85907	4.97993	4.89586	4.93972	5.02625	5.08227	4.81225	4.95404	4.93567	5.00068	5.06286	4.97045	4.85322	4.88539	4.89752	4.86512	5.03061	4.96984	5.09315	5.06774	4.98447	5.39677	4.89342	4.9312	4.9602	4.98805	4.99967	4.88847	4.84	4.81447	4.88352	4.95243	4.91527
Palmitic acid	5.44619	5.39612	5.44621	5.32886	5.34235	5.50553	5.42206	5.51477	5.5531	5.74582	5.5862	5.36434	5.35929	5.29613	5.42867	5.47945	5.51749	5.52177	5.28455	5.56973	5.863	5.80851	5.32827	5.37094	5.52558	5.79379	5.52677	5.45563	5.39703	5.48487	5.67842	5.58952	5.65702	5.48349	5.36872	5.4683	5.53753	5.74718	5.65791	5.73365	5.70915	5.47649	5.52016	5.6262	5.55236	5.39378	5.48837	5.38664	5.43692
PE-NMe2(15:0/18:2(9Z,12Z))	5.61106	5.81751	6.17606	5.97449	5.96264	5.94831	5.69943	5.62416	5.88477	6.01047	5.91966	6.13533	5.94369	6.04045	6.06749	5.6964	5.66409	5.47252	5.13026	5.74092	6.07847	5.83311	5.93668	6.0485	6.0553	5.92726	5.89414	6.06134	5.84963	6.05096	5.95625	5.91854	6.07782	5.89669	5.91212	5.94861	5.4375	6.03107	6.08895	5.98574	5.97863	6.18911	6.02524	6.00381	5.92579	6.02234	6.0078	6.05292	5.97159
L-Valine	6.69179	7.00211	6.84585	6.842	7.05772	6.84572	6.82094	6.83925	6.76259	6.83582	6.93506	6.71977	7.10716	6.7474	6.61794	7.01279	6.82629	6.84634	6.92472	6.83411	6.90062	6.69807	6.77951	6.64302	6.82131	6.6994	6.82752	6.67262	6.8025	6.76981	6.89026	6.96866	6.75545	6.7401	6.69412	6.71175	6.83556	6.8198	6.79353	6.82324	6.89743	6.63849	6.64504	6.85866	6.8391	6.94215	6.88518	6.90903	6.929
Dihomolinoleic acid	5.7902	5.49727	5.54378	5.7595	5.48899	5.64412	5.53654	5.60476	5.57179	5.57586	5.56938	5.6205	5.52102	5.75669	5.78159	5.72484	5.64773	5.45159	5.53561	5.9165	5.85003	5.56855	5.61223	5.50036	5.57245	5.54564	5.80137	5.83653	5.46575	5.70443	5.54469	5.43707	5.57776	5.7977	5.87353	5.91641	5.64122	6.05328	5.66885	5.79547	5.74494	5.54329	5.58999	5.48798	5.43248	5.7451	5.42602	5.49275	5.75398
Traumatic acid	3.92201	4.01719	3.94978	4.00596	3.74595	3.87088	3.9854	3.73743	3.90096	3.92851	3.94128	3.91307	3.84443	4.01601	3.96757	3.7992	3.80696	3.74774	3.87145	5.02575	3.95266	4.01101	3.91283	3.96427	3.60964	3.94246	4.01129	3.97739	3.98542	4.04963	3.99437	4.16565	3.90511	3.84105	4.01838	3.97497	3.8583	4.48815	3.87282	3.86438	3.78652	3.74753	3.89287	3.79604	3.8386	3.67419	3.866	3.95	3.71915
GPCho(20:3/20:4)	6.92684	6.53242	7.04992	6.93189	6.9218	7.02679	6.91067	6.99297	6.96007	7.02123	7.00684	7.03494	7.01796	7.03859	7.05803	7.16104	6.85865	6.83974	6.96167	6.51158	7.04141	7.02703	7.03415	7.01614	6.89327	6.96055	7.06083	7.0414	7.05653	7.02512	7.02411	7.08697	7.05038	7.07116	7.03102	7.0426	6.91772	6.704	7.27423	6.72911	6.83661	7.05761	6.98588	7.014	7.04391	6.90266	7.08552	6.99517	7.10934
L-Glycine	4.38036	4.56685	4.65031	4.49678	4.69374	4.49141	4.4744	4.45287	4.52842	4.40489	4.56301	4.47967	4.72036	4.47595	4.24622	4.5996	4.64185	4.70173	4.45203	4.37983	4.59223	4.30298	4.5432	4.37698	4.5668	4.54392	4.36802	4.3358	4.49142	4.38796	4.59532	4.54319	4.49478	4.34807	4.33224	4.38422	4.42883	4.45054	4.55047	4.56734	4.51265	4.26822	4.22921	4.53885	4.3582	4.48425	4.57779	4.5881	4.57333
Pyroglutamic Acid	5.93184	5.4811	6.18645	5.87933	5.61158	5.72306	5.4572	5.51559	5.77613	5.31214	5.86381	5.7046	6.01243	6.0664	5.58196	5.54828	5.75629	6.02245	5.37162	5.30003	5.8249	5.46827	5.85578	5.85518	6.06346	6.04142	5.78652	5.81042	5.40892	5.6613	5.96341	5.6655	5.65454	5.64732	5.67397	5.75074	5.92557	5.75195	5.87798	5.76128	5.55744	5.29495	5.61179	5.63422	5.74374	5.89377	5.95832	5.99937	5.97109
Erythrose	4.80712	5.23972	5.01602	5.11622	5.19185	5.02072	5.14037	5.0626	5.06853	4.8274	4.91603	5.26006	5.02007	4.91364	5.02032	5.37369	5.22913	5.17834	4.96724	5.17273	4.96959	4.73905	5.11042	5.12964	4.99777	4.93468	4.84272	4.90877	5.11812	5.03524	4.94909	5.00216	4.93972	5.03375	4.73503	4.97206	4.99388	4.87359	5.1565	5.02946	5.02989	4.99013	4.93433	4.95882	5.17275	5.10477	5.08835	4.94921	5.08452
5'-CMP	5.68362	3.80338	5.4559	4.60437	4.03878	4.82178	4.62447	4.70161	4.81886	5.11671	5.19823	4.82244	4.6938	6.0142	5.26401	4.40384	4.45382	4.41592	4.55174	4.27094	4.45361	5.40123	4.76657	5.11332	5.27286	4.64915	5.07229	5.12302	4.44282	4.64455	4.32296	3.87761	5.19372	4.5369	5.41436	5.48609	5.72794	4.52611	4.53391	4.17049	4.31896	4.74035	4.80401	4.49539	4.62837	4.50923	4.83542	4.60584	5.17407
11-Aminoundecanoic Acid	4.53887	4.58719	4.29749	4.38773	4.43012	4.22524	4.26875	4.44673	4.31689	4.37743	4.61203	4.32328	4.29194	4.34383	4.64054	4.34807	4.29699	4.50308	4.44509	4.35386	4.54686	4.53791	4.34596	4.31224	4.38564	4.37107	4.35838	4.54643	4.36998	4.30268	4.52653	4.39084	4.51257	4.39934	4.41353	4.58301	4.43284	4.96862	4.35161	4.48798	4.36442	4.31478	4.42883	4.24524	4.16929	4.44283	4.27625	4.57125	4.37699
Myo-Inositol	5.4246	5.36297	5.74712	5.66623	5.64127	5.32482	5.55872	5.71639	5.48065	5.37638	5.75142	5.52179	5.82408	5.41606	5.27528	5.25584	5.81265	5.91732	5.55014	5.4584	5.56192	5.01347	5.51317	5.31642	5.78154	5.71132	5.42833	5.59921	5.40853	5.52614	5.48143	5.63153	5.41615	5.51094	5.34254	5.48801	5.21648	5.28691	5.58585	5.38567	5.27022	5.19997	4.83294	5.50287	5.37209	5.51216	5.53393	5.44061	5.44567
PC(14:0/18:1(9Z))	6.34616	7.22192	7.195	7.28434	7.19999	7.05341	7.13196	6.8669	7.2722	7.23293	7.19917	7.1841	7.24781	7.30132	7.30806	6.90435	6.92252	7.04774	5.90077	7.19591	7.17584	7.19904	7.2619	7.18572	7.11664	7.18335	7.3478	7.24786	7.2543	7.29177	7.27248	7.36655	7.34435	7.14994	7.25099	7.22209	6.29204	7.23518	7.10851	7.20296	7.2248	7.31276	7.19223	7.09972	7.16164	7.23519	7.23371	7.29734	7.16484
13,16,19-Docosatrienoic acid	4.39118	4.40362	4.3805	4.75877	4.26809	4.85056	4.12416	4.45462	4.46115	4.53819	4.82251	4.43438	4.2138	4.65512	4.97773	4.42944	4.68244	4.2629	4.46331	4.99548	4.53011	4.40792	4.66401	4.20403	4.5491	4.31535	4.62011	4.76701	4.35376	4.46451	4.17542	4.18224	4.92823	4.83972	4.64461	4.67629	4.57271	5.34091	4.79248	4.4815	4.74573	4.45518	4.30669	4.33921	4.6102	4.50362	4.16144	4.4377	4.7934
L-Glutamic Acid	5.65747	5.74585	5.92654	5.77976	5.92478	5.71378	5.69903	5.78799	5.72185	5.62738	5.88527	5.85823	6.04842	5.71648	5.54844	5.74311	5.93439	5.97308	5.64675	5.5951	5.78084	5.55944	5.76068	5.66365	5.83473	5.82613	5.64574	5.65676	5.67512	5.61467	5.80067	5.78788	5.63884	5.50734	5.53658	5.55866	5.71176	5.64686	5.76846	5.84037	5.6962	5.42381	5.4253	5.6845	5.73109	5.8019	5.86102	5.85666	5.83231
Lactose	4.23472	4.70495	3.54667	4.31752	4.38661	4.22518	4.2424	4.57301	3.81704	4.37558	3.72699	4.52815	3.50162	3.83515	4.54709	3.56886	3.76238	3.83624	4.0052	4.31627	3.67878	3.1268	4.29672	4.31197	3.372	3.65336	2.96012	3.55949	4.44507	2.9712	2.93841	4.21712	4.07075	4.27249	2.95848	4.16567	4.24995	2.98784	4.45428	3.69149	4.33349	3.47317	4.01733	3.60222	4.39362	3.72278	4.14228	4.25644	2.96364
PC(18:3(9Z,12Z,15Z)/20:1(11Z))	6.31388	6.47146	6.65092	6.71134	6.59776	6.65221	6.71692	6.69821	6.79328	6.82527	6.7687	6.63712	6.77907	6.77127	6.83176	6.60764	6.55974	6.52894	6.27893	6.47225	6.7244	6.74203	6.73215	6.68071	6.65489	6.74233	6.71871	6.81223	6.79653	6.78329	6.80215	6.71354	6.79991	6.79775	6.83416	6.79201	6.29739	6.61229	6.43446	6.46963	6.61107	6.79357	6.7918	6.8165	6.73808	6.73404	6.6811	6.75467	6.79394
3-Hydroxybutanoic Acid	5.60626	5.6465	5.65925	5.81527	5.54555	5.66035	5.67015	5.58058	5.7166	5.53409	5.60178	5.67213	5.65314	5.67762	5.63077	5.50291	5.82231	5.82031	5.52727	6.15074	5.60432	5.71385	5.95827	5.63545	5.58701	5.70272	5.65494	5.75482	5.55197	5.74444	5.63915	5.63086	5.67817	5.61284	5.62461	5.68975	5.76709	5.72538	5.63566	5.60983	5.66581	5.56013	5.65283	5.65824	5.85021	5.75116	5.77145	5.73522	5.6719
KAPA	4.25522	4.31886	4.28181	4.44028	4.31063	4.3157	4.20671	4.37761	4.28505	4.22424	4.42855	4.3283	4.1977	4.34056	4.4234	4.37505	4.41728	4.29823	4.28906	4.46372	4.35379	4.21669	4.37853	4.0976	4.28901	4.26755	4.36704	4.37537	4.28226	4.26287	4.27887	4.14754	4.35389	4.21543	4.4462	4.38477	4.19384	4.67345	4.34908	4.28483	4.19341	4.18166	4.21983	4.19118	4.10014	4.28696	4.10509	4.25219	4.33288
9-Oxo-nonanoic acid	3.52495	3.55425	3.73258	3.66296	3.54402	3.67236	3.61992	3.52951	3.66685	3.57383	3.66973	3.65787	3.64284	3.75345	3.58904	3.56339	3.63753	3.70677	3.6227	3.56016	3.78317	3.80571	3.47804	3.66878	3.58358	3.56025	3.73765	3.66273	3.72706	3.62695	3.63872	3.66908	3.64491	3.67239	3.72715	3.6157	3.5286	4.30994	3.53067	3.58911	3.54389	3.61272	3.67443	3.52907	3.53794	3.45288	3.42616	3.57848	3.51433
PE-NMe2(15:0/20:1(11Z))	7.09129	6.82803	6.75944	7.03649	6.9183	7.00004	7.00487	6.88328	6.96771	6.85265	6.99261	7.01154	7.07796	6.89221	6.92453	6.92406	6.92334	6.69732	6.94852	6.73517	6.7275	7.02585	7.01341	6.97433	7.0533	7.05695	6.99491	7.10267	7.01114	7.00699	6.98837	7.01779	7.06794	7.0694	7.00742	6.97169	6.95833	6.90344	7.17916	6.98224	6.97878	7.03614	7.03981	6.9948	6.96227	7.04287	6.9893	6.99906	6.97211
Prostaglandin F1a	4.03111	6.35343	4.22534	3.57453	5.33272	5.61231	5.43518	4.75833	5.34173	4.71043	5.74301	4.15517	5.45551	5.02667	3.89589	5.80523	4.25679	4.77784	5.46133	5.85319	5.22323	4.36036	4.95604	5.60989	3.76477	4.33935	5.89624	5.52962	5.4236	4.25462	5.22703	5.51641	5.92885	5.16164	5.34171	5.89837	4.63954	5.47353	5.09038	4.71176	6.04387	5.08185	5.74916	4.7745	5.08074	3.41867	5.4572	4.81032	5.30416
Hypoxanthine	6.77809	6.92239	7.00716	6.94598	7.00027	6.88534	6.91814	6.85988	6.94651	6.69996	6.95136	6.89364	6.98295	6.93006	6.63233	6.99514	6.92723	7.01063	6.83088	6.77923	7.00264	6.6642	6.91912	6.81317	6.97286	6.94194	6.80239	6.83493	6.8643	6.85335	6.96565	6.90941	6.8455	6.83264	6.78221	6.82201	6.88384	6.90896	7.04899	6.97246	6.89284	6.58674	6.6903	6.87115	6.90567	6.90864	6.95897	6.92575	6.99204
Palatinose	6.82749	7.15645	6.49208	6.66982	6.73103	6.6946	6.82378	6.89305	6.62374	7.11289	6.46583	6.99395	6.38488	6.22664	7.12017	6.43693	6.30012	6.44352	6.59737	6.77813	6.4308	6.63409	6.71753	6.6855	6.62822	6.50758	6.49861	6.47529	6.95213	6.2048	6.25225	6.76017	6.57253	6.77645	6.07512	6.82667	6.94113	6.17976	6.78316	6.40733	6.68261	6.51707	6.64615	6.33698	6.83984	6.37151	6.78132	6.71629	6.24631
8'-hydroxyabscisate	4.4839	5.74074	4.07846	4.90763	5.28848	4.83277	5.13644	4.96282	3.78333	3.78271	4.45591	5.11478	4.65797	3.77742	4.92078	4.4701	4.18796	4.17833	4.31844	5.16698	4.22499	3.35105	4.57271	4.81864	3.39883	3.4211	3.34804	3.34917	5.05065	3.33941	3.35202	4.78665	4.81659	4.82954	3.34698	4.42294	4.90316	3.36688	5.18555	4.34368	5.07416	3.33862	4.4218	3.33482	4.89956	3.71469	4.59992	4.59209	4.31816
Geranic Acid	4.78188	4.5436	4.56661	4.54168	4.56049	4.57623	4.56133	4.61311	4.5456	4.6348	4.5353	4.53509	4.62162	4.62785	4.79558	4.56538	4.54944	4.5446	4.56259	4.70801	4.74668	4.6451	4.60223	4.56075	4.62196	4.62752	4.66348	4.70962	4.52784	4.61884	4.65045	4.47178	4.57275	4.62445	4.74869	4.75743	4.5671	4.61697	4.67071	4.74596	4.73125	4.63464	4.60438	4.5426	4.50576	4.61241	4.4465	4.56958	4.62722
15-keto-Prostaglandin E2	4.68809	4.66262	3.76513	3.52847	3.62061	4.138	3.70701	3.36944	3.91749	4.5208	4.11844	3.17182	3.68855	4.65989	3.86237	3.44727	2.74107	3.25898	3.52791	4.67149	4.05346	4.49785	2.78996	4.34586	3.85537	2.75376	4.84123	3.93209	3.23598	3.26581	3.80796	3.98633	4.89545	4.13537	4.53066	4.51283	4.54901	5.74284	4.32441	3.71733	4.30548	3.73475	4.72667	3.74037	3.26595	3.01497	3.95352	3.65032	3.03216
Malic Acid	6.38174	6.55755	6.63913	6.67074	6.69442	6.59713	6.61682	6.53152	6.58856	6.47267	6.59675	6.56005	6.62865	6.6032	6.15042	6.60047	6.79673	6.63502	6.51948	6.49042	6.51904	6.31726	6.55943	6.4272	6.54601	6.5487	6.40187	6.58556	6.46926	6.47125	6.56497	6.63888	6.57592	6.44599	6.34982	6.4912	6.61398	6.53066	6.75593	6.6616	6.58964	6.3653	6.30063	6.68326	6.65046	6.67984	6.68221	6.61556	6.60712
Gentiobiose	5.5557	5.95166	5.13057	5.35929	5.46469	5.48683	5.55769	5.69062	5.35353	5.90008	5.19129	5.7306	4.99692	4.94328	5.95183	5.10277	4.94647	5.09784	5.29664	5.56706	5.11984	5.39343	5.46102	5.48006	5.35031	5.1661	5.20223	5.18241	5.74677	4.86688	4.95896	5.48583	5.34356	5.57673	4.79216	5.58614	5.69389	4.85067	5.53757	5.06584	5.46666	5.27335	5.38936	5.0533	5.56131	5.1145	5.59534	5.4319	4.93194
PC(15:0/15:0)	5.28101	6.29061	6.45641	6.45186	6.26434	6.19696	6.25727	5.72196	6.34967	6.31278	6.33041	6.51009	6.41873	6.3314	6.40342	6.21176	5.76049	5.96	4.55271	6.34861	6.33601	6.27268	6.41132	6.4929	6.30918	6.3619	6.49398	6.38753	6.33253	6.40775	6.43538	6.33342	6.3743	6.33522	6.45888	6.26901	5.42285	6.41918	6.4182	6.25377	6.35799	6.40603	6.46876	6.43592	6.36265	6.28995	6.3517	6.32099	6.19277
9,10,13-TriHOME	4.56627	5.10459	4.58119	4.54728	4.6459	4.69621	4.86043	4.64833	4.77609	4.78243	4.84844	4.57818	4.69148	5.37142	4.51073	4.82588	4.55072	4.55035	4.67631	5.1801	4.79685	5.1314	4.57332	4.79446	4.66902	4.48147	5.09647	4.65571	4.71803	4.57903	4.6292	4.98317	4.82649	4.68897	4.99775	4.95267	4.88575	5.00471	4.62769	4.5848	5.08632	4.84943	4.91812	4.56935	4.55344	4.34995	4.87542	4.43609	4.65903
Galactosylsphingosine	5.26631	5.28487	5.45997	5.14226	5.28438	5.49024	5.28218	5.49182	5.31895	5.72514	5.42322	5.13044	5.28289	5.2496	5.4357	5.19466	5.49109	5.4577	5.2644	5.24154	5.45375	5.63425	5.30788	5.116	5.57064	5.69987	5.13622	5.11682	5.30474	5.19997	5.64894	5.49701	5.59151	5.27178	5.14969	5.19279	5.30659	5.42703	5.57378	5.41774	5.43747	5.1957	5.41137	5.27654	5.35994	5.17427	5.31154	5.42285	5.44212
FORSKOLIN	4.52589	4.84774	4.87225	4.76883	4.69921	4.79194	4.7752	4.73698	4.69339	4.68497	4.80564	4.76374	4.79535	4.78274	4.74905	4.7714	4.75938	4.75664	4.87269	4.83979	4.70713	4.74516	4.75246	4.71629	4.75478	4.7369	4.78102	4.72832	4.83153	4.7716	4.83622	4.82902	4.77336	4.76576	4.85655	4.70303	4.67884	4.70234	4.75163	4.69982	4.76934	4.7672	4.72628	4.71454	4.6459	4.78297	4.74602	4.74703	4.86187
LysoPC(16:1(9Z)/0:0)	6.20635	6.18525	6.21683	6.08954	6.11842	6.11027	6.05459	6.13486	6.12686	6.10485	6.13788	6.01294	6.25398	6.07027	6.07274	5.95275	6.1355	6.12657	6.23431	6.19871	6.15866	6.06214	6.16151	6.09279	6.111	6.11179	6.17013	6.11089	6.10902	6.14849	6.21454	6.01616	5.98968	6.11654	6.14125	6.08566	6.17907	6.2312	6.07209	6.22628	6.04283	6.04689	6.08185	6.08576	6.05221	6.20742	6.06801	6.21445	6.19743
Citric Acid	6.52563	6.15175	6.53304	6.5103	6.18934	6.40837	6.29824	6.12143	6.33876	5.78103	6.31991	6.18505	6.40727	5.40124	6.34125	6.00975	6.47579	6.61808	5.86994	6.11082	6.43978	5.85122	6.50295	6.24225	6.32409	6.55973	6.48782	6.44237	6.14562	6.32706	6.43151	6.48285	6.27362	6.3137	6.4483	6.50086	6.41682	6.50116	6.61661	6.42516	6.43948	6.10527	6.52351	6.28553	6.51564	6.36601	6.50272	6.58569	6.52115
Sclareol oxide	6.91213	6.63126	6.72579	6.7969	6.72323	6.67609	6.72503	6.83092	6.74056	6.83015	6.77528	6.74332	6.82365	6.85697	6.96319	6.81003	6.73564	6.71161	6.75013	6.93741	6.91888	6.8786	6.84199	6.80778	6.82577	6.82992	6.91878	6.98101	6.74293	6.85848	6.81285	6.71602	6.78979	6.96202	7.04285	7.01107	6.84053	6.98331	6.79123	6.93404	6.97514	6.84557	6.84185	6.84774	6.68041	6.85335	6.6734	6.80204	6.89305
Sebacic acid	6.01538	6.02784	6.04168	6.04937	6.02072	6.04219	6.07252	6.04906	6.03145	6.05213	6.02959	6.03916	6.00877	6.06971	6.07659	6.02673	6.05096	6.06021	6.04899	6.05523	6.08717	6.07854	6.08229	6.01366	6.04582	6.08171	6.05793	6.08514	6.07013	6.06142	6.0702	6.04127	6.11962	6.05716	6.06913	6.0862	6.06947	6.11395	6.01241	6.09406	6.05843	6.05302	6.06904	6.05316	6.08228	6.08066	6.06418	6.06267	6.07754
Glycocholic acid	5.75892	6.06962	6.06881	5.7313	6.02408	5.78263	5.94652	5.78827	5.98099	5.8518	5.95074	5.83089	6.03035	5.99154	5.64983	5.93485	5.87762	5.93754	6.03573	6.03055	6.08631	5.82206	5.73189	5.91808	5.77366	5.77279	5.94467	5.75354	5.89026	5.85486	6.05774	5.8002	5.94149	5.93162	5.9013	5.82322	5.80062	6.31874	6.14046	6.10738	6.0163	6.03989	5.92581	5.98792	5.88191	6.04836	5.82533	6.03176	6.06556
PE-NMe(18:0/22:4(7Z,10Z,13Z,16Z))	6.54286	5.18612	6.36578	6.31943	6.33048	6.38794	6.25584	6.48255	6.35177	6.57925	6.4666	6.38485	6.50717	6.4995	6.53505	6.49812	6.38291	6.20904	6.50681	5.18154	6.40245	6.40665	6.36807	6.39458	6.32781	6.36589	6.50327	6.41784	6.46262	6.49442	6.43137	6.43347	6.49001	6.48459	6.45105	6.46862	5.63911	4.49921	6.44152	6.38681	6.14443	6.69459	6.5255	6.6586	6.72044	6.43473	6.40544	6.44028	6.62795
2-Hydroxyadipic acid	5.19047	5.33621	5.34392	5.30851	5.24144	5.26712	5.3447	5.33229	5.29417	5.26705	5.23938	5.25494	5.31742	5.27724	5.2996	5.14964	5.36714	5.29831	5.2404	5.21159	5.21228	5.16069	5.27224	5.21144	5.21781	5.24944	5.18304	5.1426	5.28742	5.29683	5.2135	5.24996	5.22454	5.26437	5.18809	5.18555	5.18735	5.20899	5.25009	5.1712	5.25963	5.18262	5.21062	5.16689	5.18926	5.25308	5.21816	5.23947	5.20984
Exo,exo-1,8-Epoxy-p-menthane-2,6-diol	4.88127	4.97751	5.06335	5.01671	4.97878	5.10198	5.02383	5.09671	4.98442	4.98311	5.04027	4.93336	4.90976	5.03754	5.05419	4.954	5.06197	5.06416	5.05587	5.01829	4.90221	4.98193	5.07607	4.9973	4.89965	4.98724	4.97197	4.99581	5.04985	5.03206	5.09449	4.98697	5.04242	4.9922	4.99847	4.97586	4.97599	4.8963	4.93954	4.93621	4.97655	4.98677	5.12668	4.99527	4.91771	5.00283	5.05468	4.96558	4.93628
8-Methylnonenoate	5.01314	5.07141	5.09212	5.04687	5.06076	5.10268	5.13118	5.07283	5.0882	5.1591	5.09128	5.07194	5.09715	5.06911	5.07369	5.02246	5.12326	5.1408	5.16636	5.02874	5.0564	5.09498	5.09502	5.10429	5.11208	5.0697	5.11667	5.04798	5.10632	5.13384	5.11829	5.05532	5.0912	5.09173	5.09045	5.01409	5.07234	5.09344	4.97305	5.08073	5.02671	5.10877	5.14005	5.10433	5.10235	5.11786	5.10262	5.16661	5.10057
Embelin	5.67577	5.68083	5.53567	5.71774	5.59231	5.63118	5.6564	5.67541	5.75484	5.78554	5.62037	5.71906	5.63235	5.7007	5.73348	5.72994	5.69626	5.54375	5.71945	5.68318	5.71449	5.74336	5.64024	5.67519	5.70118	5.66214	5.70731	5.64774	5.50575	5.80484	5.71578	5.63652	5.67097	5.73069	5.78744	5.64756	5.75201	5.83582	5.73772	5.78239	5.69783	5.78496	5.75793	5.77096	5.73111	5.731	5.6731	5.69826	5.76242
Oxypurinol	5.86655	5.97677	6.03475	5.89975	5.86153	5.88826	5.99778	5.99464	5.94354	6.03723	6.00244	5.92724	5.97435	6.37098	5.69442	5.80283	5.88746	5.89752	5.99397	5.87691	5.9403	5.82249	5.96394	5.85378	5.95327	5.90958	5.92886	5.90247	5.94922	5.9517	5.95246	5.92693	5.88873	5.88912	5.8633	5.93557	5.84846	5.7859	5.90406	5.94193	5.89645	5.82935	5.79104	5.921	5.9001	5.88004	5.99044	5.88711	5.97503
PE-NMe2(15:0/22:4(7Z,10Z,13Z,16Z))	7.13895	7.36527	7.56298	7.54193	7.45916	7.44091	7.50646	7.52425	7.50747	7.49423	7.50335	7.6174	7.53426	7.48681	7.53477	7.70336	7.62159	7.50969	7.05059	7.39424	7.49363	7.54107	7.55218	7.57396	7.43655	7.52497	7.60385	7.54374	7.48542	7.49656	7.59181	7.50094	7.57625	7.57252	7.5868	7.57322	7.18298	7.39571	7.63956	7.37067	7.52973	7.48324	7.53558	7.65225	7.52366	7.52192	7.50243	7.46278	7.4461
O-Phosphoethanolamine	5.17461	5.34747	5.44879	5.44141	5.55779	5.44064	5.37167	5.46051	5.3758	5.14037	5.4998	5.46134	5.66062	5.3741	5.03658	5.37735	5.61395	5.60851	5.27212	5.1424	5.57889	5.01505	5.42477	5.27113	5.52371	5.61359	5.28963	5.29516	5.35812	5.41556	5.41889	5.42546	5.30611	5.24951	5.09252	5.20101	5.27254	5.33946	5.46189	5.41911	5.34153	5.10916	5.02722	5.37178	5.35421	5.42528	5.3742	5.44027	5.40302
SM(d18:0/16:1(9Z))	3.36441	5.30229	5.19885	5.19478	5.37452	5.03409	5.06847	5.06926	5.18259	5.39245	5.39776	5.3696	5.20848	5.1784	5.26354	5.46399	5.13601	5.00241	3.36059	5.27608	5.05869	5.2696	5.33287	5.2532	5.16149	5.25598	5.40594	5.20302	5.1332	5.20361	5.34681	5.36912	5.21946	5.16737	5.17991	5.26801	3.83455	5.56579	5.34663	5.43606	5.30439	5.40171	5.27561	5.40763	5.18266	5.31394	5.30772	5.26255	5.42225
Oleamide	7.30191	7.08288	7.13645	7.28076	7.22514	7.18209	7.23991	7.26903	7.24902	7.26502	7.2523	7.25792	7.24734	7.20999	7.35889	7.24058	7.22737	7.18377	7.19186	7.26753	7.30982	7.24796	7.29358	7.2777	7.29378	7.30786	7.32593	7.34832	7.22336	7.31016	7.25155	7.18316	7.2646	7.33895	7.43693	7.42545	7.31257	7.33228	7.25611	7.32294	7.40584	7.30992	7.25647	7.25846	7.22595	7.30273	7.19226	7.23258	7.26294
Capric acid	5.18552	5.16985	5.17262	5.191	5.22898	5.13085	5.19742	5.17956	5.18186	5.22615	5.14729	5.17353	5.18107	5.23268	5.21168	5.17751	5.1918	5.17587	5.16148	5.15682	5.18589	5.23917	5.21351	5.22803	5.16653	5.20872	5.17861	5.19945	5.17291	5.25708	5.17586	5.16361	5.21738	5.1525	5.21351	5.22374	5.08871	5.13007	5.17444	5.17577	5.08597	5.19935	5.18712	5.17349	5.1587	5.17684	5.15463	5.14398	5.17378
DL-Acetylcarnitine	6.87155	7.13645	7.05233	7.00584	7.16543	7.15967	7.01622	7.04832	7.02784	7.01188	7.02442	7.0999	7.12642	6.98277	6.97669	7.23733	7.20217	7.02547	7.04575	7.27108	7.02814	6.93984	7.04381	7.1209	6.99801	7.14793	7.10026	7.02294	7.10525	7.03177	7.10788	7.05757	6.98437	7.17573	6.96602	7.01342	7.19385	7.01711	6.9971	7.16143	7.10063	7.06969	7.00509	7.13232	7.17854	7.11053	7.11392	7.01028	7.12016
Triethanolamine	5.0325	4.98776	5.04313	5.04072	5.02231	5.04461	5.00669	5.07097	5.02903	5.0271	4.99976	4.99209	4.9991	5.01142	5.03028	5.00027	5.03772	5.03792	5.04461	5.01141	5.01124	5.06655	5.03597	5.03205	5.06669	5.04283	5.06682	5.04278	5.00736	5.0213	5.04988	5.01271	5.03251	5.04858	5.03341	5.03565	5.0405	5.05627	5.00374	5.04179	4.99832	5.07238	5.02012	5.04857	5.02547	5.03713	5.03354	5.0613	5.04752
Adenosine 3'-monophosphate	6.83165	5.83838	6.47708	5.90087	5.72963	5.99846	5.9447	5.85108	5.98179	6.29973	6.32017	5.91866	5.89565	6.9732	6.33478	5.83862	5.75476	5.65747	6.00517	5.84598	5.83051	6.64203	5.78258	6.17976	6.4775	5.62425	6.28444	6.17563	5.86755	5.85317	5.69202	5.51108	6.29887	5.67827	6.44345	6.61841	6.82761	5.73463	5.88492	5.85571	5.58005	6.12852	5.94168	5.90813	5.90825	5.83883	5.76741	5.83563	6.28737
GPCho(20:4/16:0)	6.7174	7.47196	7.47132	7.52099	7.43824	7.43895	7.53727	7.4356	7.5064	7.4753	7.44131	7.54455	7.47112	7.51646	7.50957	7.67357	7.48015	7.54079	6.5721	7.47917	7.44383	7.53537	7.47018	7.4404	7.45046	7.47508	7.5134	7.43086	7.42795	7.4302	7.57026	7.42893	7.54431	7.46703	7.5248	7.47784	6.78987	7.40984	7.40733	7.37662	7.53352	7.46776	7.54148	7.55835	7.47066	7.46984	7.48985	7.44774	7.47697
Valeric acid	5.12259	5.44558	5.78243	5.99623	5.91391	5.4117	5.14783	5.08674	4.9691	5.32699	5.57359	5.39894	5.83906	5.2943	4.80833	5.725	5.41765	4.97052	5.90051	5.18233	5.2665	5.28044	5.24431	5.01301	5.04539	5.39983	5.37812	5.65747	5.91697	5.44418	5.59887	5.35828	4.97748	5.14008	5.3623	5.35236	5.1517	4.89145	6.32217	5.33956	5.56739	4.88655	5.44596	5.07633	5.56225	5.73281	5.65142	5.87594	5.05139
3'-Adenylic Acid	6.86861	5.86789	6.53299	5.95208	5.80387	5.98938	5.99919	5.88241	6.03538	6.34084	6.36473	5.97862	5.98688	6.96251	6.35909	5.92469	5.82545	5.75158	6.05029	5.87647	5.92359	6.70353	5.85973	6.23808	6.5449	5.7466	6.36283	6.227	5.92209	5.92855	5.7497	5.51779	6.3276	5.71512	6.4831	6.62694	6.93479	5.8998	6.01422	5.98362	5.68129	6.26075	6.03026	6.03846	6.00967	5.96633	5.83659	5.93974	6.37418
PC(16:0/18:1(11Z))	6.63196	5.88499	6.55628	6.52666	6.51541	6.61032	6.47777	6.49562	6.33902	6.5611	6.46024	6.52511	6.48539	6.47061	6.55794	6.56422	6.22468	6.3347	6.56843	5.62567	6.55587	6.52674	6.53505	6.60786	6.5677	6.51259	6.50578	6.6327	6.57749	6.53049	6.56827	6.53737	6.67407	6.5504	6.52033	6.57323	6.64134	5.93472	6.60786	6.6255	6.68493	6.77501	6.76595	6.74067	6.69744	6.53574	6.49551	6.53676	6.65908
Oxalic Acid	5.30347	5.25821	5.3224	5.34582	5.30792	5.33457	5.36486	5.34552	5.35335	5.36934	5.31268	5.31729	5.29579	5.31797	5.32792	5.32765	5.36643	5.35154	5.3454	5.30684	5.37062	5.38984	5.37316	5.36168	5.38712	5.32625	5.40642	5.38478	5.37896	5.43987	5.35882	5.31363	5.37839	5.37614	5.41532	5.3868	5.49224	5.476	5.39188	5.41656	5.35943	5.4467	5.42366	5.39869	5.37661	5.41342	5.36085	5.39523	5.3763
Uracil	5.49324	5.51694	5.67961	5.49979	5.55396	5.51092	5.57398	5.56218	5.54715	5.51834	5.6179	5.56377	5.58489	5.83102	5.378	5.48666	5.55963	5.57348	5.51502	5.4175	5.55607	5.39712	5.58966	5.46927	5.5972	5.51822	5.46169	5.50986	5.53367	5.49304	5.53918	5.5587	5.51783	5.52138	5.54826	5.50899	5.53898	5.52614	5.56674	5.5879	5.54939	5.41011	5.45173	5.49695	5.50843	5.51865	5.63625	5.53305	5.66127
LysoSM(d18:1)	4.9862	6.05321	5.60508	5.65421	6.13771	5.25727	5.88407	5.3419	5.77336	4.92167	5.51577	5.54058	5.80039	5.02863	5.01598	5.99915	5.46347	5.69228	5.80265	6.02378	5.84937	5.05665	5.53711	5.5862	5.16623	5.83945	5.56096	5.55544	5.85332	5.52551	5.95389	6.02269	5.44924	5.81773	5.17698	5.2486	5.12885	5.67273	6.06399	5.7741	5.84205	5.89628	5.3974	5.93985	5.93306	5.57754	5.96835	5.71569	5.73935
Sophoraflavanone G	5.71749	5.66384	5.53753	5.6217	5.53414	5.66592	5.83149	5.59713	5.43009	5.40508	5.52275	5.51765	5.51603	5.82134	5.32018	5.4301	5.59804	5.56622	5.80207	5.39796	5.51876	5.44915	5.51357	5.45518	5.52486	5.53139	5.51027	5.59847	5.51482	5.56025	5.44049	5.48481	5.53513	5.47462	5.57428	5.64715	5.24302	5.44837	5.37153	5.54884	5.32981	5.57418	5.41182	5.39185	5.58746	5.53198	5.63991	5.5411	5.53553
PS(14:0/24:1(15Z))	7.23364	7.72819	7.74111	7.755	7.7438	7.66651	7.73921	7.65292	7.68614	7.68472	7.68255	7.74365	7.62234	7.75372	7.75431	7.82013	7.60648	7.71441	7.161	7.6133	7.70707	7.74004	7.6597	7.71012	7.69303	7.77242	7.7003	7.7078	7.62877	7.75596	7.72755	7.61944	7.77268	7.68066	7.70827	7.73859	7.28494	7.61711	7.5734	7.53497	7.8318	7.67498	7.71971	7.76854	7.63885	7.72908	7.68601	7.73739	7.73335
Linolenic Acid	5.17875	5.03949	5.2025	5.25016	5.00057	5.27129	5.15803	5.31393	5.17712	5.49831	5.21297	5.15122	5.04606	5.22601	5.40387	5.30263	5.3512	5.39222	5.18589	5.42837	5.60662	5.39742	5.20281	4.98056	5.24122	5.62926	5.34337	5.31776	5.23911	5.26174	5.50563	5.36852	5.41097	5.34548	5.31422	5.31948	5.23131	5.49474	5.41723	5.55363	5.43534	5.12438	5.31754	5.32744	5.19509	5.23949	5.18593	5.19944	5.28264
PC(18:0/20:5(5Z,8Z,11Z,14Z,17Z))	7.00572	7.3738	7.40448	7.48563	7.48167	7.35278	7.52315	7.33835	7.5088	7.48879	7.50375	7.51088	7.53057	7.62213	7.61575	7.64188	7.28552	7.3759	6.92982	7.34522	7.437	7.53874	7.58011	7.53569	7.45724	7.52286	7.51148	7.5318	7.50065	7.54095	7.5062	7.57486	7.59622	7.47626	7.53481	7.48463	7.12827	7.54257	7.45843	7.21538	7.56341	7.51844	7.56242	7.53241	7.49787	7.56195	7.56893	7.52915	7.4365
L-Glutamate	6.4274	6.63639	6.62331	6.6364	6.772	6.58581	6.59226	6.55441	6.54649	6.3867	6.67043	6.53395	6.75797	6.48425	6.34396	6.69297	6.67237	6.72561	6.51815	6.42484	6.65393	6.24129	6.6144	6.46484	6.66525	6.57698	6.44122	6.4567	6.55313	6.37286	6.59849	6.64559	6.54007	6.48961	6.33634	6.46621	6.48295	6.54681	6.60079	6.65517	6.61973	6.33439	6.32422	6.48925	6.55951	6.5583	6.67655	6.65695	6.66475
3,7-Dimethyl-2E,6-octadienyl acetate	5.46884	5.59622	5.40153	5.45683	5.27547	5.49275	5.38886	5.5699	5.49411	5.47159	5.6229	5.28943	5.26687	5.44884	5.72138	5.34367	5.28053	5.42941	5.42436	5.39252	5.43976	5.6134	5.28364	5.39931	5.41892	5.5111	5.4475	5.49217	5.36617	5.36432	5.40943	5.36748	5.58048	5.45218	5.53325	5.59754	5.48992	5.89922	5.3871	5.37853	5.44953	5.49672	5.51129	5.33419	5.40015	5.27443	5.32597	5.55855	5.39064
PS(15:0/24:1(15Z))	6.16283	6.14263	6.16974	6.17796	6.0862	6.18127	6.18439	6.15275	6.20276	6.16532	6.17821	6.13604	6.18507	6.32218	6.20534	6.21908	6.17973	6.15876	6.14617	6.09223	6.13595	6.19083	6.19154	6.15962	6.20289	6.19868	6.22337	6.19932	6.18624	6.16691	6.17465	6.13655	6.15352	6.10504	6.20911	6.13347	6.17848	6.15263	6.43067	6.13776	6.10322	6.19092	6.21911	6.19411	6.11571	6.14599	6.13829	6.14002	6.13959
Decanedioic acid	4.92519	4.87032	4.91033	4.93732	4.93219	4.94317	4.89961	4.91276	4.92978	4.91975	4.8832	4.95813	4.90673	4.92171	4.92514	4.91751	4.89535	4.93166	4.95085	5.10299	4.93574	4.94249	4.91593	4.96666	4.93026	4.94869	4.93594	4.91671	4.93066	4.986	4.94571	4.91515	4.93208	4.89352	4.93988	4.92305	4.95319	5.00761	4.8974	4.89758	4.87675	4.9406	4.97989	4.91529	4.90652	4.91986	4.8603	4.90088	4.92091
Dodecanedioic Acid	4.51952	4.35291	4.45238	4.4942	4.47819	4.47004	4.55009	4.46204	4.52968	4.46256	4.50809	4.55961	4.50978	4.47576	4.45487	4.39667	4.44233	4.50101	4.50758	5.042	4.53773	4.56264	4.46958	4.64132	4.48504	4.61617	4.5441	4.6792	4.50893	4.59318	4.60065	4.67627	4.52248	4.48572	4.50954	4.57629	4.4748	4.54331	4.43829	4.51221	4.36175	4.46992	4.5404	4.41877	4.41015	4.38831	4.42701	4.72747	4.40879
Hexadecanedioic acid	4.56099	4.5331	4.71711	4.60744	4.53515	4.5898	4.68946	4.58082	4.61375	4.56061	4.62771	4.62571	4.51659	4.59974	4.5532	4.42293	4.6408	4.54722	4.52427	5.11136	4.62176	4.60996	4.62968	4.54829	4.55071	4.71742	4.5859	4.65657	4.60658	4.76125	4.62783	4.57526	4.60905	4.5252	4.64957	4.66714	4.58709	4.71901	4.68092	4.66625	4.62092	4.5883	4.60674	4.67641	4.66926	4.72699	4.69309	4.71099	4.68188
Citronellic acid	4.41468	4.38616	4.40013	4.41731	4.4998	4.43082	4.43224	4.40394	4.4631	4.43013	4.38112	4.52209	4.42179	4.44105	4.45375	4.41828	4.34926	4.45614	4.48126	4.47086	4.47697	4.48148	4.48954	4.53568	4.43243	4.47825	4.49735	4.40334	4.43686	4.56231	4.53986	4.5258	4.49251	4.45627	4.45799	4.40289	4.41367	4.46014	4.24135	4.30302	4.31852	4.40243	4.49008	4.42391	4.26762	4.27975	4.1951	4.2261	4.34681
(R)-beta-Aminoisobutyric acid	5.21042	5.23344	5.27508	5.22582	5.25162	5.6423	5.30208	5.2152	5.47241	5.24265	5.4217	5.12371	5.26901	5.24341	5.23586	5.26434	5.27595	5.22181	5.18109	5.14323	5.24834	5.20533	5.4469	5.44646	5.34228	5.44763	5.32396	5.4064	5.21347	5.37182	5.47062	5.54266	5.37911	5.34143	5.34863	5.23275	5.22701	5.38338	5.27838	5.31985	5.24244	5.20428	5.25552	5.2252	5.21006	5.28178	5.54711	5.4302	5.30128
Citrulline	5.48196	4.62311	5.24761	4.20531	4.63734	4.22875	4.01692	3.73674	4.87542	5.60597	4.60245	4.07105	4.58163	5.37324	5.19454	4.92776	3.58931	4.63393	4.17015	4.26717	4.31715	5.74736	4.555	4.30164	5.39589	4.36148	4.69156	5.01422	4.22613	4.03009	4.35013	4.49551	5.12647	4.20122	4.30249	5.31366	5.45195	4.30657	4.81247	4.3588	4.4768	4.78667	5.13246	4.36746	4.63078	4.54257	4.58006	4.35497	4.47025
PC(14:0/20:3(5Z,8Z,11Z))	6.32551	7.01034	6.96601	7.03682	6.92119	6.89577	6.77648	6.80125	7.07552	6.96272	7.00912	6.86679	7.02827	6.99571	7.02268	6.66259	6.98184	6.92983	6.0254	6.98653	6.95251	7.05961	7.09712	6.99355	6.94257	6.97823	7.01319	7.02131	7.06804	7.00286	6.9965	7.03776	7.00239	6.99144	7.02729	6.95572	6.51722	7.07852	6.97357	6.91937	6.93727	7.09817	6.98794	6.89777	7.05418	7.10462	7.01678	7.05689	6.98374
L-Aspartic Acid	5.54394	5.57141	5.76828	5.61565	5.72857	5.59308	5.61857	5.60793	5.63196	5.43956	5.67485	5.72341	5.80246	5.65598	5.44359	5.60288	5.74547	5.85792	5.55521	5.41004	5.68729	5.42621	5.66975	5.51646	5.7575	5.62035	5.48597	5.50239	5.49678	5.51758	5.72831	5.67665	5.5334	5.48709	5.4622	5.49089	5.55428	5.60599	5.72522	5.74933	5.6163	5.33787	5.4059	5.51552	5.5291	5.66167	5.69136	5.78424	5.75467
6-Hydroxyhexanoic acid	4.80556	4.783	4.82268	4.81121	4.76997	4.82896	4.81297	4.81752	4.80813	4.82863	4.79465	4.79053	4.76863	4.81277	4.85475	4.79942	4.8337	4.82648	4.84566	4.82617	4.82268	4.81918	4.81014	4.81256	4.83312	4.83472	4.83318	4.82745	4.83106	4.82323	4.82748	4.77401	4.83857	4.84268	4.83622	4.83416	4.84479	4.84067	4.78286	4.84059	4.83934	4.82949	4.81736	4.82032	4.82088	4.84025	4.83052	4.82579	4.85765
LysoPC(20:4(5Z,8Z,11Z,14Z)/0:0)	5.46911	5.78388	5.69825	5.58181	5.90228	5.48916	5.70371	5.41197	5.68282	5.61405	5.50952	5.46971	5.83229	5.85805	5.33055	5.73921	5.57806	5.7528	5.65716	5.68989	5.72741	5.44222	5.50879	5.66129	5.46051	5.58212	5.6539	5.31833	5.60347	5.4783	5.7866	5.60716	5.52295	5.5098	5.49249	5.34289	5.6948	6.03297	6.06831	5.75222	5.63917	5.78508	5.63169	5.6991	5.71906	5.8243	5.54241	5.88009	5.81266
Prostaglandin F3a	4.55102	5.51366	4.6552	3.80746	3.78363	5.10636	4.6073	4.48725	4.99394	5.14929	5.12138	4.95333	4.45165	5.33691	4.83978	4.43363	3.7633	3.66896	4.47601	5.54195	4.81028	4.60226	4.33337	5.11625	4.61424	4.52422	5.62041	4.81949	4.5458	4.33545	4.78539	4.83634	5.6964	5.03035	5.2128	5.32973	4.87681	5.29833	4.83444	4.32424	5.20219	4.66473	5.39845	4.50019	4.62021	4.18183	4.95114	4.65915	4.57554
Palmitoylcarnitine	7.12307	7.73827	6.98982	6.9951	7.82298	7.0138	7.54136	7.26081	7.32785	7.25362	7.27199	7.59753	7.45028	6.84979	6.46243	7.62326	7.48159	7.45673	7.83506	7.7384	7.04104	7.45149	6.94729	7.11553	6.78159	6.97874	7.04526	7.06198	7.68135	7.35897	7.06789	7.76197	7.48553	7.32998	6.83212	7.16929	6.79953	6.83008	7.39923	7.37988	7.75953	7.54311	6.81373	7.65808	7.48407	7.07925	7.42554	6.72539	6.8526
Riboflavin	4.86355	5.42698	5.15865	5.22112	5.28073	5.03295	5.28143	5.28036	5.1747	4.86364	5.1522	5.13066	5.21228	5.25131	4.69123	5.2364	4.95036	5.08853	5.17371	5.22275	5.17671	4.7681	5.12074	4.98602	4.96741	5.00028	5.13063	5.02429	5.18911	5.141	5.18343	5.2381	4.95523	5.22425	5.07265	4.9065	4.82019	5.05698	5.10691	5.14893	5.04589	5.02495	5.0178	5.12399	5.02018	5.00693	5.20953	5.02538	5.11321
Niacinamide	6.83797	6.90863	6.99864	7.00137	6.97359	6.87051	6.90016	6.9236	6.90741	6.81942	6.97587	6.87252	6.95937	6.9237	6.84674	6.98089	6.98051	6.95947	6.8692	6.84124	6.97912	6.81354	7.00193	6.80532	7.02556	6.93562	6.85424	6.88945	6.881	6.90666	6.9536	6.92484	6.86526	6.84657	6.80734	6.88008	6.90086	6.90127	6.95596	6.97296	6.87869	6.83564	6.86747	6.9328	6.98619	6.96097	6.96445	6.96226	6.9887
PS(18:0/20:2(11Z,14Z))	6.69266	6.25591	6.81158	6.87386	6.84969	6.72981	6.61133	6.86291	6.63468	6.81661	6.66932	6.76058	6.89337	6.75676	6.72182	6.61609	6.61395	6.76242	6.49515	6.17335	6.77273	6.70803	6.81174	6.73615	6.75583	6.66095	6.68499	6.88323	6.68761	6.68641	6.7585	6.79331	6.73685	6.7168	6.77021	6.81498	6.7953	6.41872	7.55097	6.83306	6.78716	6.66163	6.71895	6.76784	6.77453	6.79603	6.7789	6.80942	6.65375
PE(15:0/18:3(6Z,9Z,12Z))	4.94445	4.69883	5.00325	4.82543	4.6635	5.0096	4.76564	5.01004	4.98605	5.17333	4.97633	4.59959	4.8251	5.10664	5.01087	4.89516	4.96092	5.01496	4.64849	4.61608	5.01827	5.13241	4.88241	4.64429	5.27337	4.9761	4.76009	5.06473	4.90055	4.73667	5.0651	4.91043	5.22834	5.05915	4.61221	4.86637	4.93176	4.82642	5.07994	5.15683	4.89131	4.80221	4.94218	4.83737	5.26697	4.73242	4.43189	4.77985	4.91152
O-Acetylcarnitine	7.12657	7.41288	7.29306	7.36735	7.522	7.37455	7.1373	7.25067	7.30231	7.08849	7.2776	7.31283	7.44379	7.2683	7.09761	7.58753	7.44636	7.30053	7.1937	7.44702	7.25118	7.0475	7.31153	7.33806	7.18395	7.36288	7.25219	7.25666	7.35142	7.15515	7.32937	7.39285	7.14626	7.33182	7.08138	7.18272	7.41309	7.18704	7.21452	7.39999	7.27177	7.22799	7.21779	7.32746	7.4629	7.31274	7.45165	7.26406	7.35658
PS(22:0/18:3(9Z,12Z,15Z))	6.27942	6.75104	6.82193	6.81009	6.82462	6.81678	6.83308	6.81946	6.79071	6.83251	6.83896	6.98206	6.82131	6.80809	6.81849	7.22152	6.8638	6.83763	6.14885	6.77592	6.81279	6.84683	6.85563	6.84812	6.7191	6.83796	6.86368	6.84784	6.85486	6.80995	6.85214	6.86538	6.8592	6.85352	6.83759	6.87556	6.50408	6.75975	6.87887	6.63323	6.8217	6.76136	6.82691	6.8922	6.82612	6.81349	6.84118	6.82462	6.78647
N-Acetyl-D-Glucosamine 6-Phosphate	5.36798	5.52857	5.82335	5.51948	5.77798	5.52267	5.64575	5.77741	5.66818	5.52948	5.74681	5.5828	5.87212	5.27203	5.39308	5.5941	5.91044	5.90528	5.54069	5.44999	5.72036	5.31011	5.58217	5.41902	5.68725	5.79736	5.57446	5.40034	5.71159	5.71024	5.53229	5.47933	5.49986	5.56013	5.32809	5.4218	5.46933	5.51499	5.65625	5.5853	5.52334	5.3189	5.16646	5.68883	5.61	5.73509	5.42258	5.72088	5.47468
PE(16:1(9Z)/20:1(11Z))	6.73271	6.72302	6.74291	6.76622	6.69084	6.79703	6.70186	6.7184	6.72634	6.72776	6.71485	6.70693	6.74032	6.8987	6.78868	6.62084	6.68426	6.72345	6.72015	6.71343	6.76207	6.75899	6.7576	6.72347	6.77584	6.79726	6.7667	6.75858	6.71121	6.79763	6.78088	6.70928	6.74739	6.72928	6.72502	6.71437	6.74506	6.73501	6.57513	6.72625	6.75791	6.76985	6.78952	6.74063	6.66932	6.72841	6.73654	6.74279	6.74199
Sn-glycero-3-Phosphoethanolamine	5.16347	5.16849	5.16041	5.20535	5.10365	5.18512	5.19572	5.18087	5.18781	5.1602	5.16751	5.16507	5.1166	5.17108	5.19009	5.16677	5.1819	5.20544	5.22785	5.20607	5.20631	5.22248	5.2113	5.17095	5.21952	5.17978	5.20293	5.19604	5.21329	5.18399	5.19696	5.18395	5.22101	5.18341	5.19637	5.22386	5.21585	5.26634	5.14285	5.2542	5.14647	5.2332	5.21783	5.17601	5.1708	5.23079	5.2241	5.17821	5.23783
LysoPC(16:0/0:0)	5.96997	6.48737	6.31836	6.04843	6.40917	6.07889	6.24161	5.94024	6.22594	6.2931	6.08642	5.98366	6.37212	6.40298	5.80045	6.37354	6.09957	6.23715	6.25104	6.34496	6.29018	6.01967	6.18465	6.3269	5.83649	5.98969	6.24536	5.91063	6.28938	6.00489	6.35431	6.2828	6.06391	6.33363	6.15914	5.99869	5.9873	6.44154	6.49213	6.32092	6.27714	6.29806	6.19692	6.22445	6.20588	6.24032	6.2179	6.33646	6.41471
PGH2	4.94202	5.502	4.93382	3.61972	4.7725	5.09385	4.91587	4.62682	5.13709	5.14563	5.32576	5.18592	5.14239	5.37284	4.82045	4.84124	4.09201	4.65027	4.72715	5.42665	5.04772	4.9883	4.74433	5.28767	4.85792	4.7754	5.68389	5.09149	4.79488	4.69487	5.05163	4.92615	5.54999	5.05429	5.23841	5.33619	4.93819	5.57763	5.156	4.85482	5.01021	4.95176	5.1906	4.7281	4.76767	3.90993	4.89633	4.53532	4.89788
13(S)-Hydroperoxylinolenic acid	5.16485	5.10852	5.15069	5.12233	5.13832	5.16887	5.19272	5.15246	5.17156	5.18197	5.15951	5.13647	5.15949	5.1799	5.1755	5.13869	5.16377	5.16586	5.19524	5.11337	5.16019	5.18539	5.18697	5.13341	5.19822	5.16999	5.15728	5.16877	5.13561	5.18687	5.18592	5.16671	5.20882	5.16706	5.17983	5.15955	5.18112	5.21285	5.0801	5.20598	5.12518	5.18536	5.13359	5.17274	5.12682	5.18255	5.14203	5.14463	5.16721
PC(18:2(9Z,12Z)/16:0)	7.25959	7.58388	7.73472	7.7156	7.71319	7.70485	7.67049	7.66029	7.64016	7.75487	7.73224	7.73763	7.75683	7.65907	7.67959	7.54061	7.69192	7.67942	7.1247	7.61783	7.72499	7.69739	7.68364	7.67649	7.6934	7.67581	7.74727	7.77662	7.71975	7.74221	7.6708	7.64315	7.69404	7.70866	7.68637	7.70027	7.34628	7.69557	7.62199	7.67681	7.63441	7.70943	7.72362	7.75277	7.77016	7.66652	7.6765	7.69164	7.77651
7a,12a-Dihydroxy-cholestene-3-one	8.38179	8.221	8.26028	8.24205	8.22451	8.28214	8.25748	8.27542	8.24776	8.27855	8.24666	8.21165	8.2195	8.28581	8.27655	8.20042	8.27896	8.2651	8.3929	8.29408	8.26116	8.25038	8.2428	8.22253	8.29207	8.27353	8.23291	8.25302	8.25237	8.25866	8.23274	8.21839	8.23952	8.24886	8.26958	8.29204	8.38763	8.23689	8.16236	8.28006	8.23439	8.24945	8.25655	8.23089	8.24094	8.2526	8.25194	8.24916	8.26252
Azelaic Acid	5.35288	5.27583	5.32726	5.35378	5.34057	5.34686	5.36527	5.3709	5.38361	5.37169	5.3405	5.38616	5.35167	5.36171	5.39585	5.37889	5.36328	5.3768	5.36144	5.29389	5.39497	5.42384	5.38007	5.41603	5.41603	5.39093	5.39519	5.38735	5.42206	5.44321	5.40159	5.41995	5.39931	5.36176	5.41397	5.38805	5.28255	5.48262	5.19008	5.26259	5.30561	5.31631	5.34612	5.28664	5.2155	5.23813	5.1918	5.2392	5.26449
PE(20:4(5Z,8Z,11Z,14Z)/15:0)	4.1828	3.8609	4.34425	4.51601	3.7272	4.47926	3.86842	4.57195	4.81535	4.55015	4.1723	3.88888	3.9749	4.73101	4.5916	4.34517	4.13829	4.82986	3.89971	4.01337	4.47733	4.54645	4.22858	3.76807	4.82115	4.62836	3.8426	4.47131	4.46596	4.02371	4.51834	3.7286	4.68439	3.75073	4.03117	4.20206	4.3712	3.77709	4.46694	4.58354	4.55948	4.18148	4.53684	4.29462	4.86372	3.84649	3.82222	4.48229	4.15419
(9Z)-(13S)-12,13-epoxyoctadeca-9,11-dienoate	5.58321	5.4844	5.47011	5.51077	5.4667	5.55829	5.49641	5.57175	5.48205	5.52734	5.51673	5.48589	5.48316	5.48567	5.52554	5.45708	5.55898	5.51886	5.59616	5.49171	5.48494	5.50816	5.48826	5.48269	5.54123	5.53787	5.50616	5.51539	5.47134	5.51897	5.51917	5.49093	5.51151	5.49612	5.52713	5.5032	5.57903	5.44155	5.41985	5.48946	5.47286	5.51447	5.50672	5.48318	5.47619	5.51361	5.47847	5.51174	5.49627
1-Arachidonoylglycerol	5.70955	6.2368	5.65576	5.8432	6.33338	5.59791	5.94001	5.68054	5.85304	5.7423	5.826	5.89493	5.90811	5.45663	5.07404	6.35313	5.87008	6.03469	6.0033	6.38742	5.52945	5.92952	5.63151	5.69149	5.48179	5.91206	5.81287	5.82683	6.03956	5.6395	5.745	6.31775	5.91379	5.821	5.33591	5.72357	5.58963	5.61393	5.86136	5.88849	6.12299	6.01805	5.54446	5.99585	6.11645	5.5735	6.19156	5.40251	5.80478
Ketoleucine	5.43054	5.36653	5.41097	5.42053	5.36819	5.43701	5.42126	5.45526	5.41857	5.44281	5.41219	5.38592	5.36646	5.4361	5.48044	5.35026	5.40841	5.4235	5.42222	5.39075	5.41165	5.43932	5.44348	5.44808	5.44515	5.43389	5.4429	5.45307	5.42995	5.45027	5.43243	5.41144	5.45066	5.44826	5.45498	5.42742	5.44481	5.43221	5.35421	5.4159	5.3976	5.46817	5.47014	5.42816	5.41058	5.42278	5.40017	5.42728	5.43033
PC(14:0/P-18:1(11Z))	5.50799	5.43926	5.69797	5.5857	5.66922	5.6423	5.53524	5.64586	5.82591	5.73642	5.77494	5.57109	5.75042	5.76315	5.51909	5.35518	5.52923	5.59298	5.45712	5.38622	5.69852	5.69804	5.54596	5.63832	5.65178	5.67081	5.52369	5.80775	5.85366	5.70459	5.52868	5.59995	5.58776	5.63516	5.50324	5.64445	5.63345	5.37692	5.47957	5.64066	5.99296	5.69148	5.37179	5.3258	5.50552	5.79055	5.86024	5.69326	5.55787
Cucurbic acid	3.94931	4.28175	4.09978	4.17679	4.04855	4.14666	4.13457	4.22763	4.08323	4.17688	4.2066	3.97835	4.04428	4.14083	4.3151	3.87051	3.83048	4.1126	4.12361	4.07597	4.01496	4.21274	3.80174	4.0417	4.07891	4.20217	4.0247	4.09387	3.95587	4.03115	3.97064	4.00527	4.28422	3.97464	4.1447	4.11824	4.13855	4.45274	4.14266	3.99154	4.12842	4.20113	4.30838	3.93175	4.06151	3.93825	4.07484	4.27833	3.96163
Trolamine	5.20817	5.17796	5.23886	5.20951	5.19238	5.25057	5.22456	5.26415	5.23558	5.2622	5.21795	5.19414	5.20502	5.23256	5.29158	5.16477	5.23996	5.22577	5.22775	5.21394	5.21889	5.25273	5.23708	5.23214	5.24496	5.22847	5.21325	5.24606	5.23168	5.24004	5.22727	5.17901	5.23402	5.2514	5.24947	5.22749	5.24108	5.24112	5.16051	5.2132	5.21543	5.25052	5.24495	5.21516	5.21693	5.21139	5.18831	5.22324	5.21584
Demethylphylloquinone	5.47177	5.42026	5.30379	5.31816	5.31729	5.32605	5.36639	5.28729	5.36292	5.36288	5.39794	5.30146	5.2813	5.36072	5.25401	5.25236	5.29787	5.2456	5.29537	5.26894	5.30992	5.366	5.25955	5.26582	5.42237	5.27652	5.2509	5.2505	5.31353	5.3191	5.2513	5.1665	5.26362	5.33138	5.23973	5.36442	5.62565	5.64994	5.45405	5.53832	5.36825	5.46578	5.33992	5.33407	5.35979	5.38353	5.407	5.34813	5.39634
PS(18:3(9Z,12Z,15Z)/20:2(11Z,14Z))	5.0493	5.06822	5.03556	5.12698	4.92106	5.2696	5.09969	5.20406	5.22893	5.43981	5.02951	5.1245	5.13786	4.91833	5.09483	4.72974	4.92369	5.19948	5.02396	4.95858	5.24123	4.94252	5.00451	5.01024	5.08174	5.13511	4.90474	4.98859	5.0662	4.92724	4.90205	4.97672	4.94555	5.05926	5.07512	5.07159	5.09251	5.26808	5.36468	5.04102	5.03281	4.97457	5.19589	5.24106	5.15799	5.00276	5.0664	4.99433	4.98661
L-Glutamic gamma-semialdehyde	4.08957	4.07779	4.03957	4.06627	4.04862	4.06264	3.98296	3.92249	4.257	3.75937	3.95746	4.09873	4.38008	4.32593	3.79205	3.81535	3.94874	4.02068	3.89055	3.62197	4.10757	3.82086	4.07521	4.37968	3.99484	3.99956	3.79943	4.177	4.07747	3.63656	4.31909	4.13077	3.93401	3.79974	3.80011	4.046	3.80749	3.73725	4.16378	4.14911	4.18459	3.7265	3.88329	3.89463	4.09828	4.46324	4.19747	3.93964	4.07469
3-Hexen-1-ol	5.7957	5.75817	5.8029	5.81394	5.76374	5.84342	5.79393	5.83578	5.81669	5.81542	5.80154	5.76169	5.77551	5.781	5.83904	5.73905	5.83163	5.82621	5.82871	5.78256	5.78616	5.81354	5.82587	5.80537	5.81371	5.81846	5.81528	5.81635	5.80123	5.82461	5.81129	5.75884	5.80309	5.80336	5.81717	5.80367	5.83017	5.79878	5.70774	5.79579	5.77162	5.80482	5.83708	5.80491	5.79785	5.81015	5.79184	5.80884	5.81527
Prostaglandin A1	5.72417	5.66387	5.72016	5.72897	5.64936	5.76527	5.64921	5.74098	5.72739	5.70905	5.70275	5.64443	5.64507	5.67158	5.71676	5.62739	5.73582	5.73227	5.75226	5.70077	5.65806	5.69534	5.71689	5.65086	5.7185	5.71487	5.69499	5.69144	5.68013	5.71193	5.68773	5.637	5.65073	5.66223	5.70526	5.67521	5.72076	5.69596	5.54074	5.71101	5.64366	5.65754	5.71775	5.67433	5.65319	5.69974	5.68191	5.71023	5.70283
9,10-Dihome	5.13075	5.11198	5.19741	5.14755	5.05381	5.16415	5.1788	5.15534	5.19525	5.16929	5.14765	5.15608	5.14617	5.18221	5.22165	5.08109	5.16389	5.18054	5.1236	5.21269	5.18946	5.19122	5.18687	5.15085	5.04215	5.19575	5.17796	5.1658	5.12768	5.19746	5.20138	5.11444	5.14238	5.12347	5.17229	5.15487	5.10096	5.33141	5.18054	5.15562	5.12986	5.05309	5.12968	5.13992	5.08821	5.16727	5.12839	5.16321	5.13111
Floionolic acid	6.05137	5.98294	6.00777	6.03704	5.96563	6.08208	5.98381	6.04177	6.0352	6.02287	6.0374	5.96373	5.97968	6.01202	6.05201	5.97051	6.04766	6.02786	6.02007	6.00373	5.9739	6.02301	6.03957	6.00641	6.01477	6.04001	6.01203	6.04305	5.98554	6.04159	6.03043	5.9563	6.00571	5.99718	6.02918	6.00975	6.04382	6.02056	5.88671	6.00171	5.98586	5.97758	6.05283	5.98985	5.97947	6.01062	5.9984	6.02074	6.01566
9(S)-HpODE	4.82369	5.00636	5.09914	4.99432	4.81019	5.00061	5.05296	4.9656	5.15932	4.87092	4.98471	5.07999	4.93241	4.95263	4.96876	4.56868	4.92861	5.00846	4.90288	5.57783	5.01865	4.95638	5.08562	4.83968	4.696	5.15372	5.00871	5.05252	5.01589	5.15709	5.01263	5.00219	4.97368	4.97248	5.03802	5.04624	4.89315	5.30588	5.05833	5.11708	5.04608	4.65719	4.81694	4.88089	5.14148	5.07098	5.19224	5.12496	4.90763
Adenine	6.17281	6.11351	6.15318	6.14366	6.11324	6.21585	6.1297	6.21333	6.15301	6.17559	6.16638	6.10717	6.11069	6.1133	6.1716	6.10419	6.19898	6.17842	6.25813	6.13086	6.12758	6.14909	6.15582	6.1295	6.16492	6.17265	6.13729	6.14909	6.14547	6.17672	6.14852	6.10545	6.14439	6.13246	6.14792	6.12036	6.20743	6.10642	6.04511	6.14499	6.08544	6.17088	6.185	6.13654	6.14771	6.15559	6.13107	6.17313	6.15793
Sulindac	5.98371	5.91565	5.97371	6.00677	5.9483	5.99442	5.99588	5.99761	6.02279	6.00526	5.97278	5.96941	5.9582	5.98244	6.0234	5.94274	5.9886	6.01081	5.98276	5.90557	5.98443	6.00509	5.99164	5.97477	5.98536	5.99232	6.00004	5.99306	5.94557	6.01005	5.94754	5.90973	5.94361	5.9485	5.97178	5.93936	6.15331	6.13371	6.06128	6.09359	6.04819	6.16498	6.1314	6.10179	6.02923	6.10037	5.9979	6.06392	6.08333
Inosine	6.75148	6.81602	6.92573	6.82137	6.87988	6.58682	7.04911	6.98208	6.70188	7.10452	6.83645	7.00509	6.93606	6.80351	6.83193	7.05591	7.33307	6.85609	7.15141	7.04139	6.91852	6.82654	6.85221	6.64917	7.08398	6.82375	6.83733	6.81456	7.1047	7.03458	6.96903	6.61511	6.82555	6.78388	6.84628	6.62605	6.8751	6.8748	6.81541	7.18306	6.54121	7.13648	6.91284	7.21533	7.09451	7.13685	6.53965	7.06351	6.81319
Cyclopamine	4.1739	3.97684	4.28835	4.17697	3.9294	4.32363	5.0777	5.1598	5.06818	4.30301	4.36678	4.14717	4.38375	4.67239	4.63283	5.61838	4.43799	5.36129	4.36257	4.26592	4.83025	4.39817	4.04119	4.38067	4.61074	4.41712	4.38049	5.05105	4.25949	4.72822	4.24442	4.67663	5.39113	4.67294	4.18551	4.49371	4.81667	4.5172	4.08508	4.61581	5.39907	4.16497	4.54503	4.35391	4.64799	5.66019	4.45944	4.36627	4.11622
Imidazole acetol-phosphate	4.91144	4.94659	4.95015	4.95816	4.95777	4.98769	4.98749	5.0257	4.98206	4.88774	4.93669	4.97876	4.9549	4.85561	5.02023	4.98298	4.9643	4.93604	4.96776	5.01524	4.98484	5.02132	5.04256	4.98044	4.98341	5.00214	5.00879	4.99048	4.9924	4.97338	5.02601	4.88049	5.04097	5.02254	4.97204	4.98854	5.01903	5.07026	4.88639	4.96767	4.96623	5.00327	5.04432	5.03425	5.05016	4.99391	4.95287	4.99516	4.98295
Eplerenone	6.23686	6.21039	6.06085	6.15539	6.14561	6.01738	6.24747	6.18024	6.17869	6.12098	6.21874	6.12448	6.16547	6.12542	6.07971	6.25444	5.97898	6.01933	6.11045	6.16493	6.18922	6.21519	6.07806	6.21041	6.14331	6.03111	6.13875	6.15523	6.12428	6.19416	6.01921	6.04462	5.96395	6.15761	6.15195	6.28667	6.18223	6.33376	6.06327	6.17358	6.12683	6.22359	6.10689	6.18651	6.16175	6.2773	6.15075	6.18918	6.1068
Medrysone	6.30483	6.27707	6.33503	6.27992	6.27847	6.32137	6.362	6.35214	6.3368	6.35627	6.32024	6.26581	6.28371	6.31691	6.36346	6.26236	6.34275	6.28675	6.32888	6.29298	6.31731	6.35387	6.36495	6.35122	6.34867	6.32614	6.34402	6.36461	6.33726	6.33615	6.3088	6.31141	6.29846	6.31598	6.33262	6.32786	6.32762	6.3235	6.19812	6.2652	6.26361	6.38253	6.34215	6.34151	6.31851	6.29288	6.28401	6.29377	6.27849
N-Acetylneuraminic Acid	5.25541	5.05323	5.00375	4.92597	5.16805	4.92666	5.10548	4.92652	5.00243	5.09184	5.06083	4.99389	5.00978	5.4154	5.69851	5.37093	5.01497	4.97231	5.00678	4.94589	4.97497	5.29578	4.85544	4.92916	5.16576	4.94055	4.78508	5.00759	5.02777	4.84611	4.95908	5.05117	5.20476	4.92098	4.74273	5.00804	5.12211	5.03798	5.18644	4.94252	4.97611	5.039	5.06679	5.10864	5.07368	4.88105	5.17325	4.96956	5.11827
PE(P-16:0/16:0)	5.8302	5.78261	5.81668	5.83606	5.74347	5.8483	5.73873	5.82681	5.85051	5.81538	5.83678	5.71054	5.80391	5.83005	5.7599	5.71065	5.78967	5.93594	5.86696	5.76104	5.80461	5.79479	5.75818	5.77371	5.81252	5.82516	5.77894	5.80717	5.96143	5.79582	5.78452	5.74135	5.79794	5.79757	5.77775	5.78169	5.86326	5.76993	5.69601	5.79829	5.75302	5.76301	5.76759	5.74393	5.7534	5.85157	5.76873	5.76914	5.78754
Cinobufagin	8.20019	8.05032	8.10491	8.11527	7.99413	8.11809	8.10505	8.07367	8.15502	8.12498	8.1194	8.07172	8.08335	8.1634	8.12684	8.00975	8.08232	8.05616	8.07096	8.02071	8.12943	8.08287	8.1319	8.09823	8.0924	8.10696	8.09113	8.11961	8.10901	8.17274	8.08387	8.00608	8.0576	8.08329	8.16274	8.13815	8.14529	8.09337	7.93767	8.07156	8.0705	8.06821	8.15744	8.05521	8.04505	8.11909	8.02682	8.10606	8.07296
PE(15:0/18:0)	5.42134	5.35116	5.38739	5.37221	5.28509	5.39416	5.31294	5.38153	5.42015	5.33293	5.42839	5.27263	5.48797	5.86093	5.35698	5.40153	5.33575	5.46305	5.33227	5.32549	5.35146	5.37592	5.29931	5.33175	5.5173	5.41189	5.39804	5.33027	5.45172	5.31312	5.17365	5.28041	5.34305	5.33491	5.26558	5.31475	5.40056	5.34876	5.12593	5.36199	5.30866	5.44264	5.34352	5.26624	5.31014	5.3999	5.26627	5.29174	5.26552
PC(16:0/18:0)	6.87851	7.30005	7.36797	7.47832	7.35108	7.28757	7.35924	7.24469	7.44304	7.37194	7.38197	7.29854	7.35938	7.38421	7.37844	7.24548	7.18969	7.4258	6.74631	7.28403	7.35351	7.46245	7.44164	7.35866	7.33037	7.33039	7.39995	7.38075	7.39569	7.33789	7.40031	7.37887	7.37898	7.34447	7.43333	7.3668	7.00546	7.2259	7.22781	7.38286	7.28705	7.43908	7.51185	7.46435	7.45863	7.41699	7.42673	7.39796	7.39307
Crustecdysone	5.4318	5.18932	5.04985	5.04278	5.04573	5.0866	5.13921	5.08842	5.02645	5.15611	5.10776	5.08573	5.11131	5.30913	5.15795	5.05478	5.12458	5.06833	5.33798	5.19755	5.16977	5.04269	4.96778	5.09879	5.25116	5.05104	5.00497	5.08824	5.12486	5.06233	5.10885	5.11466	5.07395	5.05267	5.00662	5.18343	5.36514	5.06475	5.05785	5.18475	5.11912	5.02569	5.05117	4.83445	5.08806	5.06433	5.09928	5.03445	5.09676
Zeranol	5.37786	5.5538	5.65485	5.57872	5.64759	5.44667	5.61957	5.58868	5.4871	5.36718	5.67761	5.64117	5.69862	5.33971	5.34544	5.41582	5.69022	5.72529	5.44321	5.48026	5.58438	5.28845	5.58625	5.36464	5.71055	5.56187	5.48684	5.52682	5.565	5.40329	5.6214	5.61357	5.43363	5.48444	5.37656	5.41115	5.33746	5.39828	5.70603	5.70741	5.53653	5.1692	5.21772	5.55081	5.59647	5.47832	5.6694	5.68008	5.59147
DG(18:0/18:3(9Z,12Z,15Z)/0:0)	6.72603	6.45348	6.41544	6.38828	6.41116	6.52173	6.36984	6.51027	6.38673	6.43623	6.40098	6.32875	6.35169	6.45985	6.40247	6.28884	6.51073	6.3959	6.68621	6.52533	6.43761	6.41895	6.35114	6.33354	6.45742	6.39545	6.34216	6.37197	6.36874	6.37928	6.34623	6.32661	6.35135	6.35614	6.3586	6.41503	6.65995	6.37183	6.28996	6.50163	6.33603	6.34886	6.34708	6.31984	6.31285	6.3612	6.37873	6.34872	6.37369
7-Hydroxyflavone	5.20399	5.33035	5.39082	5.37847	5.4482	5.38408	5.49726	5.56087	5.3798	5.54565	5.44423	5.44925	5.39476	5.20818	5.18627	5.33664	5.50503	5.4222	5.52916	5.43963	5.33609	5.42416	5.40339	5.35108	5.33765	5.40704	5.40011	5.45957	5.52388	5.38723	5.29853	5.41677	5.50185	5.45133	5.2484	5.43658	5.36118	5.21496	5.31888	5.3799	5.48325	5.46795	5.22133	5.4758	5.4116	5.46006	5.39063	5.30117	5.23847
L-Palmitoylcarnitine	5.28752	5.85458	5.03913	4.9521	5.91659	5.22014	5.52982	5.26134	5.43649	5.47006	5.40537	5.56286	5.53928	4.83766	4.18027	5.67075	5.53927	5.45902	5.94836	5.88181	5.25446	5.61001	4.79291	5.15938	4.86247	4.89451	5.04609	5.27919	5.6635	5.43286	4.97678	5.8529	5.56973	5.36427	4.7745	5.16596	4.95783	4.81754	5.41824	5.5512	5.89803	5.67353	4.83498	5.76723	5.53571	5.31571	5.43425	4.77285	4.89419
Prostavasin	5.61563	5.47783	5.62503	5.62036	5.49743	5.63472	5.54921	5.66001	5.60993	5.58306	5.52891	5.50332	5.52051	5.55611	5.65438	5.48913	5.61189	5.5908	5.52284	5.45983	5.56469	5.55229	5.62783	5.55859	5.5897	5.59514	5.54474	5.55238	5.53523	5.59988	5.54471	5.47391	5.55914	5.56523	5.59909	5.55321	5.59636	5.59692	5.46537	5.55005	5.47719	5.47386	5.6182	5.46796	5.5058	5.54596	5.52243	5.55096	5.58508
Undecylenic acid	5.41911	6.35549	5.48246	5.73448	6.26026	5.49264	5.88305	5.8053	5.66718	5.3423	5.83579	6.09543	5.85957	4.56397	4.71085	6.22437	5.88162	5.89223	6.4326	5.99891	5.74304	5.73265	5.46835	5.69917	4.77099	5.71862	5.52109	5.57301	6.13335	5.74855	5.67158	6.35742	5.96337	5.7975	5.27743	5.75253	4.86326	5.53037	6.171	5.91292	6.20818	6.15355	5.4684	6.02501	6.17627	5.59867	6.07533	5.64448	5.45971
PC(16:0/18:2(9Z,12Z))	5.32138	6.31821	6.60397	6.63224	6.27546	6.17954	6.48318	6.21852	6.39474	6.25929	6.26518	6.69086	6.36469	6.23978	6.36005	6.31158	6.38441	6.49098	4.46379	6.27118	6.32281	6.48698	6.418	6.51644	6.2261	6.30345	6.64281	6.38329	6.28185	6.31372	6.41461	6.25344	6.34509	6.32364	6.51355	6.32246	4.31182	6.55019	6.69251	6.55288	6.51715	6.56035	6.64051	6.72316	6.52109	6.4989	6.38532	6.3641	6.37891
5,6-Dihydroxyprostaglandin F1a	5.78695	5.72411	5.77291	5.7431	5.74294	5.8462	5.74557	5.84562	5.7821	5.79775	5.78637	5.70653	5.71251	5.73809	5.77095	5.70842	5.80875	5.79104	5.86534	5.71035	5.72166	5.73076	5.76325	5.71113	5.77539	5.78762	5.72742	5.74335	5.76245	5.78262	5.74263	5.71663	5.74724	5.7469	5.74378	5.7205	5.82653	5.71434	5.64944	5.75696	5.67676	5.75806	5.78108	5.74586	5.76885	5.73814	5.74397	5.80114	5.76555
Choline Phosphate	5.87104	6.19126	6.14534	6.1737	6.39899	6.1724	6.07228	6.118	6.0812	5.88194	6.15584	6.07491	6.26679	5.92505	5.80652	6.3756	6.2658	6.24455	5.99066	5.9548	6.19051	5.68409	6.16942	6.06163	6.1474	6.1504	5.88205	5.92244	6.1595	5.92247	6.15546	6.1469	6.03471	6.02121	5.91059	5.94744	6.0345	6.06339	6.3152	6.18898	6.15703	5.94929	5.97789	6.16129	6.14619	6.16739	6.26057	6.22359	6.19762
L-Carnitine	6.96224	7.09026	7.02829	7.21397	7.37996	7.06588	6.90102	7.04628	7.12941	6.9648	6.99412	7.01568	7.15942	6.9195	7.08314	7.45577	7.14498	7.16146	6.97113	6.88395	7.1403	6.73762	6.98532	7.10674	7.04184	7.18156	6.88733	6.991	7.06003	6.84087	7.17301	7.14079	6.98152	7.06616	6.84824	6.95643	7.10354	7.17444	7.1166	7.1603	6.98468	7.0131	7.0724	6.98505	7.1554	7.04821	7.15499	7.14414	7.21501
Maltotriose	6.41925	7.15044	6.33075	6.87666	6.8306	6.73224	6.8685	6.95047	6.41174	6.20537	6.47907	6.89376	6.44982	6.23008	6.94843	6.40303	6.32894	6.31097	6.48096	6.84476	6.34187	5.91677	6.80744	6.85334	6.15662	6.45606	6.05202	6.32177	6.9105	6.21527	6.15748	6.64272	6.63727	6.77266	6.08864	6.60536	6.82062	6.268	6.91635	6.54223	6.80207	6.13715	6.74143	6.25327	6.94436	6.38383	6.60168	6.72325	6.33048
Hepoxilin B3	5.47075	5.35501	5.37019	5.41594	5.34625	5.41264	5.39479	5.45629	5.41227	5.39164	5.38574	5.34683	5.32902	5.31497	5.41643	5.26806	5.4251	5.41467	5.5409	5.42242	5.37703	5.36398	5.3879	5.38073	5.44069	5.40266	5.43706	5.41925	5.38841	5.43037	5.36492	5.30822	5.39636	5.40335	5.36598	5.43281	5.5337	5.21175	5.24725	5.50131	5.37108	5.44045	5.34965	5.34145	5.38542	5.46754	5.36871	5.37195	5.40915
(9S,10S)-9,10-dihydroxyoctadecanoate	4.7026	5.66987	4.73338	4.69074	5.01111	5.289	5.02408	4.86723	5.13952	4.83741	5.34992	4.81346	5.00546	5.19356	4.87686	5.10575	4.68057	4.77683	4.9753	5.54552	4.95623	4.83863	4.99787	5.37262	4.65222	4.79506	5.65617	5.35045	5.12763	4.748	5.00396	5.17486	5.81162	5.03104	5.30908	5.59459	4.77742	5.41598	5.03787	4.76969	5.46236	4.92355	5.45077	4.90108	5.07456	4.77918	5.25494	4.96257	4.93185
FAPy-adenine	4.41156	4.53998	4.57421	4.53038	4.46353	4.56428	4.55399	4.57556	4.56044	4.58074	4.59884	4.55076	4.56103	4.53407	4.59621	4.45862	4.57066	4.57046	4.58868	4.55073	4.49346	4.53242	4.54654	4.51507	4.64173	4.58729	4.4955	4.59173	4.5745	4.51991	4.5666	4.54223	4.577	4.53119	4.54415	4.56247	4.56173	4.63623	4.53522	4.54605	4.59128	4.60001	4.59192	4.59066	4.5177	4.61546	4.54577	4.63774	4.5764
9(S)-HOTrE	3.89961	4.63627	3.31581	3.31654	3.76035	4.30046	4.28522	3.77323	4.18829	3.98598	4.43948	3.63762	4.30142	4.20234	3.78309	4.44481	3.63571	3.79956	4.06616	5.01551	4.04889	3.98228	3.73608	3.93359	3.19189	3.90942	4.13693	4.31046	4.05922	3.54898	4.39892	4.71695	4.45153	4.33088	4.0305	4.57188	3.88336	5.24776	4.30298	3.67924	4.78714	3.77756	4.36939	3.92202	4.1085	3.17225	4.71739	3.35007	3.7741
Vicenin	4.59687	5.41101	4.3791	5.11259	5.02389	4.99334	5.08582	5.18893	4.51037	4.15232	4.63293	5.13344	4.53651	4.14155	5.18728	4.51918	4.44887	4.50761	4.6115	5.06501	4.35686	3.55763	4.98358	5.01385	4.0736	4.68207	3.70322	4.33521	5.17435	4.36454	4.21158	4.83902	4.8175	4.99247	3.82704	4.68794	4.99582	4.4129	5.13022	4.61502	5.08032	4.25822	4.94727	4.35894	5.19451	4.47349	4.74884	4.95117	4.3667
Uric Acid	5.62011	5.28462	5.59244	5.57921	5.30474	5.44969	5.40967	5.31871	5.4013	5.14208	5.50831	5.42062	5.45564	5.31016	5.53155	5.08994	5.48205	5.70183	5.19716	5.34676	5.46395	5.1722	5.65165	5.48376	5.49064	5.6023	5.63672	5.67205	5.34766	5.46691	5.48631	5.54008	5.40922	5.43009	5.57603	5.62781	5.45559	5.42413	5.49353	5.47698	5.46479	5.32695	5.56141	5.41783	5.57545	5.475	5.59265	5.58726	5.49754
Glucomannan	6.31058	6.82714	6.06619	6.6665	6.54101	6.56087	6.66143	6.72259	6.19232	5.90525	6.28278	6.45193	6.18527	5.85643	6.62103	6.16493	6.00512	5.92344	6.25534	6.60034	6.13274	5.74535	6.51401	6.67045	5.70313	6.15536	5.7336	6.01258	6.61432	6.01156	5.89347	6.474	6.48561	6.54585	5.92135	6.39995	6.77391	6.28266	6.81321	6.47809	6.80888	6.08343	6.8246	6.22383	6.83808	6.33853	6.50453	6.64238	6.40129
21-Deoxycortisol	5.33492	5.13474	5.17613	5.19834	5.15547	5.28187	5.15722	5.20934	5.22677	5.12632	5.23296	5.114	5.13051	5.19484	5.2031	5.02433	5.22963	5.16785	5.38114	5.16441	5.13026	5.10974	5.20948	5.03598	5.25452	5.1351	5.19771	5.18105	5.17766	5.1019	5.07383	5.10069	5.20823	5.20177	5.11098	5.30884	5.37686	4.72988	4.9986	5.15145	5.12003	5.14147	5.16018	5.0192	5.22371	5.18401	5.1459	5.21113	5.18824
9,12,13-TriHOME	5.54118	5.55437	5.58617	5.58655	5.39678	5.66216	5.52866	5.60834	5.5851	5.55873	5.56212	5.45619	5.47816	5.65034	5.61606	5.44165	5.52837	5.53277	5.47785	5.47588	5.52503	5.48295	5.54889	5.51291	5.5969	5.5567	5.56554	5.51356	5.44456	5.44697	5.51784	5.35552	5.49584	5.48564	5.5092	5.52894	5.55716	5.54254	5.40617	5.4698	5.43816	5.40221	5.52986	5.41304	5.41626	5.47748	5.47944	5.49324	5.53532
12(R)-HETE	6.85047	7.6614	6.80087	6.04005	7.12203	7.63843	7.16899	7.13387	7.48695	6.91541	7.6636	6.592	7.60155	6.3841	7.14389	7.4663	7.11762	7.29705	7.08572	7.69889	7.23661	6.68961	7.50652	7.3449	6.56631	7.2919	7.23909	7.54721	7.26409	6.93304	7.67343	7.79912	7.55329	7.66427	7.34159	7.57379	6.80241	7.19449	7.32447	6.76678	7.76622	6.18005	7.2439	6.75612	6.82258	6.39066	7.79842	6.91348	7.11488
Isocitric Acid	5.80878	5.93614	5.91976	5.87891	6.04408	5.76462	5.95008	5.82429	5.81596	5.84368	6.07156	6.0753	5.9991	6.0401	5.45505	5.95959	5.90398	5.9428	5.91646	5.67033	5.98824	5.61065	6.00377	5.80066	6.04455	5.75565	5.71011	5.93575	5.95381	5.76915	5.8263	5.94571	5.94788	5.78238	5.46722	5.80237	5.74575	5.22922	5.86719	5.84671	5.84626	5.67522	5.61808	5.83514	5.83495	5.84884	5.90294	5.7789	5.78204
Prostaglandin I2	3.39363	5.23573	4.35947	3.56261	4.84269	4.41354	5.07859	4.15008	4.19967	3.54887	5.31186	4.5091	5.03769	4.00381	3.98182	4.49593	1.32472	4.09362	4.50801	4.54479	4.84979	3.90694	3.84464	4.59703	4.37944	4.59212	4.76295	4.60141	4.88172	4.23364	4.83102	4.37635	5.04065	4.87596	4.94796	5.00361	4.00534	4.39507	5.07337	4.78092	4.40732	4.94184	4.41984	4.53465	4.83338	3.01	4.50607	4.08193	4.51543
Uridine-5'-Monophosphate	5.0508	3.89605	4.40546	3.83119	3.63157	3.7667	3.87453	3.90065	3.90974	4.86608	4.1444	4.00915	4.01369	5.65003	4.75036	4.12818	4.62183	4.09647	4.43361	3.98941	4.14101	5.27506	3.30109	4.32776	4.4407	3.65618	4.71327	4.06707	4.17253	4.08132	4.23652	3.71468	4.48631	3.54675	4.43153	4.98713	5.13923	4.05346	4.09402	4.42474	3.68449	4.96387	3.96001	4.01784	3.95251	4.11633	3.71782	4.21576	4.22791
13(S)-HODE	5.43453	5.19896	4.83449	4.74314	4.78434	4.81294	5.25605	4.83717	4.98017	5.27692	4.9224	4.97684	4.72545	5.09623	5.02376	4.87232	4.84226	4.92198	4.79926	5.52386	4.72333	5.56136	4.78775	4.69212	5.0427	4.6987	5.07617	5.04879	5.04635	4.87373	4.76409	5.11794	5.03446	4.96814	4.80102	5.08024	5.09372	4.8877	4.92093	4.68816	5.11134	4.88306	5.0085	4.88602	4.83982	4.5588	5.10617	4.56313	4.59871
Sedoheptulose 7-phosphate	4.82681	4.66036	5.16062	5.00687	5.00877	5.0422	4.91437	5.13737	5.08603	4.77007	5.20305	5.22792	5.29261	5.20611	4.72103	4.84222	5.43307	5.35699	4.13301	4.60666	5.13667	4.12239	5.14845	4.8554	5.07436	5.22861	4.86462	4.85136	4.76689	5.02978	5.17521	4.98996	4.70814	4.75987	4.89246	4.71002	4.72435	4.82954	5.22714	5.08718	4.91459	4.72406	4.69482	4.98528	4.91026	5.00387	4.14856	5.19103	5.01047
D-Glucuronic acid	4.7499	4.8431	5.04773	4.95543	4.97076	4.9309	4.92008	5.07418	4.92345	4.98957	5.05196	5.07698	5.11851	5.07905	4.91668	5.03579	5.38425	5.10634	4.93509	4.83137	5.08077	4.63762	5.04363	4.8774	5.21094	5.09822	4.80143	5.04593	5.03307	5.06856	5.01292	4.79862	4.88409	4.97223	4.94668	4.88247	4.95755	5.00367	4.95728	5.02815	4.67933	5.06603	4.84573	5.09558	5.02117	5.16818	4.6848	5.15869	4.88153
Dehydroepiandrosterone Sulfate	5.08506	5.74301	5.72514	5.88928	5.76098	5.65895	5.65975	5.48739	5.39324	5.12447	5.83955	5.62396	5.44695	4.67049	5.47252	5.25541	5.92704	6.01143	5.41563	5.81391	5.59356	5.11845	6.0398	5.74958	5.35892	6.02491	5.37089	6.10342	5.97769	5.68913	5.86262	5.81134	5.39047	5.49914	5.35243	5.4445	5.01547	5.70837	6.20129	5.8488	5.91641	5.38435	5.13163	5.52934	5.47818	5.36172	5.9877	6.06789	5.01096
Ginkgoic acid	5.32087	6.18237	5.24134	4.59937	5.65264	6.20181	5.78963	5.75095	5.97762	5.30131	6.2632	5.14166	6.10891	4.96519	5.66497	6.01965	5.76105	5.95927	5.66885	6.20287	5.67492	5.17361	6.04457	5.78749	4.95744	5.75867	5.74725	6.10891	5.77624	5.40603	6.27016	6.48605	6.01415	6.06823	5.75073	6.0665	5.11211	5.85496	6.08535	5.33355	6.67099	4.58983	5.9599	5.35158	5.46684	5.03307	6.39807	5.53987	5.60084
Taurine	5.07179	5.15359	5.09968	5.31568	5.45014	5.33526	5.1123	5.27888	5.15772	5.01258	5.18673	5.26279	5.22593	5.12549	5.01242	5.43172	5.38819	5.49112	4.98136	5.05321	5.33516	4.98403	5.3309	5.23648	5.33942	5.21087	4.91529	5.08016	5.21224	4.99848	5.28666	5.25506	5.21778	5.08938	4.72348	5.09172	5.14581	5.1597	5.3438	5.37906	5.29484	5.08449	4.99565	5.15372	5.23665	5.26697	5.39028	5.29803	5.13835
Butyryl-L-carnitine	6.87806	7.50551	7.34935	7.30291	7.33557	7.18637	7.09139	7.15501	7.21472	6.85974	7.17066	7.3785	7.35111	6.9566	6.86621	7.49031	7.3611	7.50619	7.16722	7.17983	7.25427	6.84788	7.18204	7.44492	7.30111	7.18676	6.98786	7.11595	7.22734	6.98199	7.18155	7.30783	7.08914	7.12721	6.70066	7.18132	7.15599	7.20118	7.56452	7.34023	7.22283	7.24004	7.04101	7.25567	7.33905	7.31103	7.25998	7.27355	7.12254
PE(15:0/16:1(9Z))	6.32592	6.02037	6.31422	6.27351	6.09887	6.38672	6.22271	6.36266	6.2729	6.27172	6.38024	6.18795	6.09136	6.09974	6.06016	6.05535	6.34885	6.36744	6.42147	6.16599	6.1708	6.30449	6.37267	6.16902	6.19224	6.34721	6.25664	6.11561	6.22987	6.22072	6.18134	6.23439	6.19848	6.20714	6.28307	6.06382	6.26133	5.96479	6.33227	6.26907	6.12349	6.16613	6.28696	6.11339	6.11662	6.25363	6.16255	6.26165	6.27389
8(R)-HETE	5.68989	6.52734	5.55639	4.47873	5.94075	6.4865	5.97712	5.96204	6.25962	5.71884	6.46997	5.27306	6.39623	4.91541	5.88954	6.1899	5.93634	6.13359	5.95843	6.59769	6.03534	5.45959	6.31446	6.16661	5.39842	6.10236	6.0497	6.36089	6.09462	5.72731	6.47939	6.58663	6.32101	6.47629	6.18456	6.35955	5.76561	5.9455	6.03298	5.63966	6.61754	4.96093	6.07933	5.55246	5.68305	5.15031	6.68804	5.78747	5.98024
Palmitaldehyde	4.15039	4.60819	4.13717	4.78802	4.55334	4.43701	4.65388	4.48361	3.66287	3.68991	4.65681	4.53761	3.58389	3.76599	3.9243	3.80475	3.84557	4.69119	4.09819	4.01121	4.23078	3.92993	4.5298	4.79237	3.99225	4.66382	4.05204	4.8519	4.5673	3.80668	4.28147	4.89319	4.47962	4.14246	4.36689	4.9244	4.47595	4.52114	4.92406	4.38827	4.57501	4.25739	4.47002	4.02258	4.87598	4.05076	4.9604	4.65331	3.89145
12-HETE	4.83076	5.45266	4.49678	3.28228	4.87699	5.45034	4.93204	4.84623	5.48144	4.74862	5.47672	4.18868	5.41542	3.91304	4.85125	5.3614	4.73972	4.88827	4.80847	5.55102	4.96915	4.43031	5.20307	5.09289	4.0086	5.03594	4.97034	5.36827	5.06336	4.76528	5.38913	5.60475	5.34159	5.5616	5.16453	5.38025	4.86345	4.96015	5.1494	4.44883	5.65208	4.12703	5.08376	4.43365	4.74958	3.85986	5.6906	4.67346	4.88105
2-Hydroxyoctadecanoic acid	5.64678	6.57007	5.62215	5.1182	5.83903	6.62701	6.24482	6.10603	6.29811	5.74924	6.57753	5.51577	6.36411	5.40562	5.81629	6.30941	6.0179	6.22154	6.04172	6.5195	5.90319	5.5053	6.3419	6.08123	5.31652	6.04246	6.06429	6.56281	6.20962	5.72784	6.47758	6.79161	6.42941	6.42991	6.17119	6.48553	5.35148	6.1934	6.0971	5.6439	6.89632	5.16344	6.20507	5.65802	5.76757	5.28092	6.86767	5.80784	5.87091
Betalamic acid	5.26573	5.626	5.48328	5.69481	5.80982	5.57669	5.50842	5.54337	5.47524	4.92315	5.63642	5.38497	5.57535	5.61158	5.17168	5.81364	5.68792	5.66815	5.33217	5.49248	5.55654	4.78073	5.53018	5.56477	5.60025	5.64776	5.03004	5.32909	5.58358	5.2056	5.59437	5.8351	5.50573	5.50712	5.04882	5.18843	5.328	5.5312	5.71651	5.59122	5.59115	5.16229	5.41195	5.42032	5.64391	5.49427	5.79388	5.66384	5.56337
1-Linoleoyl-sn-Glycero-3-Phosphocholine	5.58928	5.72415	5.31926	5.3489	5.69511	5.14647	5.27664	4.98305	5.51228	5.45203	5.40894	5.03266	5.4337	5.85614	5.23078	5.60462	5.00139	5.39916	5.44073	5.5157	5.47001	5.31177	5.18065	5.32779	5.40927	5.22872	5.36252	5.03536	5.3698	5.02322	5.44215	5.43842	5.35661	5.12916	5.48723	5.36365	5.69084	5.78849	5.81376	5.58009	5.57852	5.54615	5.61488	5.44141	5.51088	5.47152	5.45515	5.64822	5.44867
12-KETE	5.81554	6.48217	5.47581	4.72831	5.74915	6.21813	5.74993	5.63344	5.90292	5.84813	6.32732	5.18157	6.23252	5.85042	5.74293	6.12729	5.60839	5.74109	5.73338	6.23141	6.05789	5.59541	6.0281	6.44481	5.49647	5.7653	6.32728	6.31994	5.98955	5.4884	6.29393	6.46101	6.42555	5.84306	5.94569	6.4388	5.56389	6.12729	5.89	5.47007	6.23178	4.93433	6.11746	5.49056	5.69027	4.94533	6.29089	5.81577	5.5899
Gibberellin A9	3.50923	4.29568	4.81488	4.56381	4.46119	4.41458	4.30438	4.16106	4.38689	3.98129	4.64636	4.43295	4.39592	4.49597	3.98167	4.48867	4.84928	4.53558	4.34678	4.7261	5.10205	3.20671	3.94396	4.14702	3.33721	4.47568	4.16181	3.97429	3.9703	4.68164	4.59729	4.63679	4.84904	4.4236	4.52326	4.43827	4.35853	4.36247	4.91963	4.82944	4.69495	3.34494	4.14806	4.63726	4.36938	4.76133	4.57919	4.75452	4.90731
Pseudouridine	6.10115	6.29401	6.52041	6.32938	6.34865	6.22403	6.36725	6.25681	6.2381	6.14559	6.42611	6.32514	6.40604	6.48209	5.87746	6.4385	6.60153	6.50321	6.38725	6.46059	6.49014	5.64919	6.33803	6.31859	6.39929	6.42054	6.31048	6.2904	6.44404	6.52178	6.3845	6.20261	6.06369	5.88838	6.29563	6.17372	6.2678	6.37359	6.49645	6.6167	6.14693	6.23142	5.96653	6.61661	6.53677	6.53599	6.29505	6.58238	6.51885
2-Hydroxy-6-pentadecylbenzoic acid	5.2118	5.9497	5.02466	4.20055	5.42858	6.06631	5.59012	5.51592	5.98529	5.18699	6.07799	5.02052	6.04975	4.53235	5.55012	5.65344	5.57774	5.86675	5.40685	6.10217	5.42833	5.14677	5.92651	5.58285	4.7172	5.66625	5.744	5.98613	5.54375	5.3558	6.16808	6.35871	5.82683	6.04472	5.69095	5.87517	4.97831	5.64726	6.01672	5.19553	6.62403	4.27123	5.88104	5.15409	5.28813	4.78703	6.37404	5.28125	5.47189
Dihydroxyacetone Phosphate	5.06426	5.02931	5.2094	5.3054	5.07383	5.2938	4.8205	5.01313	5.14854	4.81609	5.1847	5.00652	5.17726	4.95333	5.14641	5.30363	5.18713	5.28088	4.63323	4.64347	5.29811	4.90415	5.04395	5.14185	5.37874	5.30618	5.1149	5.18691	4.77137	4.95482	5.06308	5.05827	5.14814	5.14649	5.05234	5.21704	5.20288	5.20656	5.13978	5.16453	5.02203	4.87419	5.06952	5.0339	5.0532	5.03496	5.10934	5.1914	5.09596
Neoisoastilbin	3.60213	4.80272	4.40724	5.0875	5.34051	4.8619	4.15814	4.8059	4.65921	2.7523	4.78556	3.46455	4.80595	4.12913	3.1318	5.08422	4.61363	5.04366	4.20522	3.18231	4.7602	2.75374	4.55286	4.62051	4.24045	4.84441	3.19622	4.17002	4.36622	3.45619	4.85169	5.2743	4.59527	4.59286	3.45663	3.90642	4.02008	4.58583	4.98929	4.69296	4.75129	3.50449	4.3492	4.03508	4.81021	4.72015	5.10825	5.05719	4.58289
3-Phosphoglycerate	5.65977	5.60453	5.71022	5.90896	5.68318	5.77005	5.34364	5.26935	5.63508	5.06046	5.57737	5.17827	5.34756	5.8699	5.50352	6.02973	5.1219	5.61432	5.1774	5.13381	5.67616	5.43536	5.89709	5.63218	5.94389	5.7866	5.53834	5.61663	5.31375	5.47607	5.38566	5.50863	5.78095	5.588	5.66982	5.78673	5.9145	5.77173	5.76801	5.80788	5.56438	5.42204	5.6915	5.54189	5.7196	5.67595	5.85777	5.58559	5.81063
Astilbin	4.41959	5.21456	5.01551	5.4113	5.67412	5.06467	4.78736	5.16343	4.99271	3.4937	5.21965	4.52028	5.25183	4.56197	4.23698	5.47569	5.21846	5.41401	4.83314	4.26324	5.14784	2.91101	4.96356	5.02027	5.00461	5.19337	3.96291	4.58543	4.98098	4.32583	5.26426	5.48583	4.83594	4.93239	4.27298	4.42471	4.88032	5.17456	5.51091	5.30021	5.17756	4.73182	4.9301	4.90791	5.34055	5.38303	5.47006	5.52614	5.13871
Gluconapoleiferin	4.98901	5.36185	5.16795	5.45986	5.55179	5.35154	5.22052	5.31877	5.26716	4.55403	5.35395	5.09943	5.25117	5.30942	4.94785	5.53711	5.39078	5.38377	5.02815	5.17382	5.29936	4.1322	5.29232	5.33029	5.35098	5.41928	4.61602	5.01557	5.3383	4.82293	5.33208	5.5512	5.2525	5.27216	4.64731	4.82665	5.03215	5.27446	5.39825	5.30403	5.35136	4.84222	5.16195	5.15509	5.39828	5.21251	5.49457	5.37372	5.24775
PC(18:2(9Z,12Z)/18:0)	5.93234	5.78835	5.4831	5.82887	5.91168	5.93023	5.88353	5.86647	5.93917	5.92567	5.89374	5.96582	5.81863	5.99538	6.04886	5.79454	5.75204	5.47138	5.80358	5.56907	5.28272	5.8961	5.83559	5.89875	5.92852	5.91295	5.74935	5.73467	5.93089	5.93409	5.81579	5.77686	5.90155	5.82465	5.8933	5.8905	6.33607	5.42682	4.41281	5.87726	5.81539	5.90291	5.91615	6.03425	6.0545	6.12962	5.89569	5.97756	6.01779
L-Octanoylcarnitine	5.78844	6.05684	5.64333	6.01697	6.20121	5.69645	5.76366	5.7811	5.72925	5.99528	5.52643	5.73686	6.38688	5.28471	5.61968	6.90632	6.09842	5.89763	5.82714	6.7003	5.59306	5.87747	5.59634	5.92659	5.30976	6.07663	6.25795	5.88267	6.03302	5.42637	5.60486	6.35859	5.94345	5.82311	5.14565	5.68394	5.92431	5.81197	5.50862	5.98211	6.12417	5.98571	6.19209	5.75727	6.17761	5.44904	6.11292	5.46321	5.61745
Tolmetin	4.88217	5.06235	4.76403	5.03104	5.35769	4.76657	4.94411	4.66391	5.09034	4.15826	5.04446	4.46871	5.16397	4.62951	4.40748	5.30798	5.21562	4.94419	4.16846	5.3338	5.03227	4.34253	5.26372	5.24662	4.60275	4.96863	4.72389	4.97366	5.14631	3.74217	5.14414	5.46277	4.74934	5.01678	2.81047	5.04002	4.56981	4.89992	5.3668	5.31534	5.01303	4.24839	4.93752	4.98674	5.63135	4.75404	4.88526	4.7798	5.33474
Stearic acid	4.29229	4.24805	4.14472	4.69256	4.46625	4.25307	4.16558	4.24789	4.47081	4.33437	4.35717	4.16284	4.35794	4.38823	4.21198	4.46826	4.22861	4.23234	4.24491	4.2112	4.45463	4.52543	4.2021	4.22292	4.97001	4.19382	4.1092	4.13062	3.92109	4.34991	4.41614	4.10833	4.59871	4.28933	4.48116	4.61615	4.28783	4.81255	4.38589	4.30994	4.43879	4.58344	4.05307	4.09292	4.67545	5.06844	4.37282	4.10247	4.04454
2-Propenyl 3-methylbutanoate	4.24261	4.66737	4.44879	4.40297	4.55364	3.96969	4.02159	4.29455	4.18631	4.39301	4.3595	4.50416	4.59147	4.11769	3.6929	4.94097	4.41699	4.45031	4.48942	4.56635	4.4127	4.21634	4.10142	4.46721	4.02259	4.76479	4.5297	4.24816	4.38487	4.04187	4.34566	4.89459	4.44324	4.12484	3.85573	4.39302	4.11726	4.17942	4.87541	4.71226	4.49379	4.47016	4.39221	4.27379	4.58177	4.15569	4.50588	4.45902	4.18022
D-Sorbitol	5.80002	5.17723	5.76565	5.61924	5.36425	5.59607	5.68674	5.26345	5.54832	5.43107	5.83528	5.62177	5.63572	6.77686	5.52234	5.36994	5.41927	5.46795	5.46405	5.2565	5.48807	5.78631	5.75089	5.46442	5.51244	5.50528	4.556	5.67109	5.38526	5.54034	5.35263	5.20781	6.01166	5.45783	5.50339	5.93726	5.70912	5.20359	5.55486	5.20198	5.49048	5.57828	5.53585	5.60376	5.85518	5.61891	5.47633	5.50811	5.81068
Medroxyprogesterone	4.20923	5.72195	3.94394	3.81974	4.79672	5.49032	4.65617	4.79545	4.89416	4.21917	5.40588	3.53541	5.12944	3.93263	4.38448	5.55528	4.83159	4.7282	4.90423	5.62032	4.60143	3.99655	4.95395	4.69143	3.61952	4.61137	3.77453	5.06566	4.83395	4.04312	5.47851	5.79676	5.20888	5.25194	4.04494	5.23711	4.12703	4.78831	4.7562	3.69528	5.98912	3.4142	5.31073	3.74923	4.32583	3.88489	5.63138	4.64125	4.633
Estrone	4.0683	4.80367	5.1201	4.79606	4.78462	4.68315	4.75971	4.63639	4.68974	4.56419	4.94048	4.84628	4.82183	4.90454	4.5749	4.79224	5.1022	4.78905	4.69585	4.98609	5.27261	4.32927	4.659	4.62233	4.10311	4.71549	4.59825	4.53994	4.60217	4.97284	4.80181	4.88696	5.12352	4.7873	4.89051	4.88093	4.70943	4.47183	5.16067	5.00751	4.96376	4.39619	4.5682	4.87782	4.69797	5.00898	4.78308	5.05983	5.22489
Beta-D-Glucopyranose, 1-thio-, 1-(5-(methylsulfinyl)-N-(sulfooxy)pentanimidate)	5.07429	5.40804	5.29901	5.48843	5.70219	5.31948	5.26739	5.30788	5.24704	4.36334	5.36795	5.19374	5.43172	5.36149	4.78251	5.7222	5.50934	5.50397	4.98796	5.23105	5.37836	4.25591	5.26437	5.32911	5.40525	5.44835	4.48362	5.01661	5.31445	4.8686	5.32517	5.64703	5.24858	5.23666	4.6102	4.90882	5.19339	5.38413	5.61748	5.41567	5.38158	4.89107	5.15186	5.20564	5.42962	5.29827	5.53118	5.41864	5.35194
Galactosylhydroxylysine	4.04466	4.58291	5.18205	4.87151	4.82321	4.68771	4.70687	4.34357	4.67707	4.19312	5.011	4.81814	4.77653	4.83711	4.33241	4.87717	5.19481	4.81105	4.57967	4.88353	5.34914	3.42791	4.62425	4.57273	3.88325	4.75274	4.45157	4.27425	4.54871	4.95011	4.76038	4.88131	5.08912	4.7293	4.85478	4.74053	4.73164	4.73621	5.3451	5.18131	5.02205	4.16306	4.55559	5.03583	4.83128	5.11333	4.96455	5.1876	5.28392
3beta-Hydroxypregna-5,16-dien-20-one	3.90644	5.84862	2.85176	0.417193	5.04291	5.12428	4.38088	4.39089	4.88082	4.53904	5.19157	2.83357	4.90294	4.72161	0.401178	5.36326	3.67787	3.60485	4.84395	5.6282	4.51259	4.14089	4.38165	5.16451	0.410467	3.81457	5.34682	4.90081	4.82703	0.415037	5.00102	5.27293	5.83115	4.91286	4.4727	5.3565	4.3536	5.22883	4.65667	3.72405	5.73631	4.55378	5.56782	4.11845	4.67945	2.86553	5.07661	4.70852	4.61102
Eugenin	3.95793	3.74081	4.04016	4.33076	3.64137	3.786	3.01546	3.41677	3.55433	2.31856	3.97803	2.08639	3.96078	3.04984	2.22243	3.89722	3.53428	2.80606	3.23572	3.94131	4.10627	3.04761	3.92004	2.97974	2.27862	4.06229	3.7434	2.94603	3.85898	3.83549	3.6017	4.46186	3.78086	3.42136	2.37869	4.22265	2.88679	3.38829	3.26388	3.40297	3.9831	2.10691	3.50463	2.3466	3.71804	3.37978	4.39148	4.69318	4.1439
Progesterone	5.67442	2.099	4.82921	4.06002	2.26394	4.07514	4.58529	2.44183	4.85836	5.77942	3.8569	2.02845	3.76606	5.93076	5.29863	4.34651	3.48157	2.65557	4.27938	4.33607	4.48833	5.91436	3.98375	2.05776	5.71111	2.29171	2.02597	4.81288	3.63454	3.78867	3.65474	2.35626	5.02911	4.08859	4.6491	5.04216	5.72888	4.94088	3.76595	3.87363	3.95217	5.50389	5.13493	4.45683	4.65629	4.37192	2.04823	1.62172	4.45478
LysoPA(16:0/0:0)	5.51812	3.89885	4.49555	2.81452	2.7898	3.36578	2.88794	2.77247	4.67391	5.66306	4.21856	3.56183	3.95291	5.73507	5.11769	4.36887	2.77269	3.48885	2.80266	2.7915	2.79604	5.5637	4.05866	4.41784	5.16696	3.63692	2.79995	4.91151	3.53004	2.81103	3.533	2.76546	5.18267	4.38099	4.50092	5.35978	5.36945	3.66885	4.08851	2.83449	4.06145	4.6937	5.06341	3.3186	4.65097	2.8103	4.26377	2.78717	3.54004
Manoalide	3.92648	4.87635	3.28392	3.00402	4.22661	5.09268	4.49233	4.37972	5.02127	3.37649	5.05482	3.04819	5.00248	2.97027	4.45039	4.55688	4.44616	4.76963	4.1756	5.0664	4.10937	3.10612	4.88146	4.43782	2.99308	4.54054	4.72541	4.93732	4.3105	3.97672	5.14945	5.35495	4.72719	4.97819	4.61339	4.81774	3.26227	4.52578	5.05602	3.95544	5.68665	2.99811	4.89788	3.86068	4.14326	2.9998	5.45063	3.94622	4.3919
Perillyl alcohol	2.86662	4.99115	3.96637	2.86281	4.28636	4.4554	3.88704	3.3074	4.50042	3.78413	4.76481	2.85646	4.41985	3.45219	3.58442	3.58567	2.82097	3.03516	3.97307	5.01072	3.65254	3.37717	4.29054	4.68506	2.85188	2.94374	5.17967	4.46805	4.09475	2.85932	4.01625	4.2863	5.19195	4.00569	4.64391	4.79513	3.77594	4.79688	4.53103	3.4572	5.15245	3.15587	4.93611	3.55227	4.27549	3.22641	4.42637	4.09042	3.86934
6-Hydroxy-4-methoxy-3-(3-methyl-2-butenyl)-2-(2-phenylethenyl)benzoic acid	2.85523	4.15278	4.80963	4.47056	4.39584	4.33276	4.32488	3.91277	4.30431	3.46981	4.62235	4.39649	4.36685	4.44161	3.59848	4.47114	4.8368	4.46335	4.23368	4.48447	5.07832	2.90046	4.10789	4.19401	2.91063	4.45697	3.9709	3.78908	4.10944	4.55728	4.38985	4.52466	4.71748	4.35049	4.4392	4.38352	4.45082	4.48965	5.08835	4.88678	4.70223	3.77117	4.35738	4.72528	4.44847	4.89886	4.64153	4.86323	4.95006
25-Hydroxycholesterol	5.06556	5.08429	5.45676	5.24391	4.95301	5.16964	5.10678	5.14068	5.18999	5.04494	5.43397	4.89294	4.86889	5.33553	4.58918	3.65551	4.83055	4.86667	4.9143	5.06565	4.84007	4.79073	5.47163	4.86634	4.7947	5.22163	4.91924	4.97963	5.04856	4.85876	4.7271	5.10276	4.85237	4.80854	4.7144	4.50617	5.2363	5.01697	5.535	5.2235	5.24414	4.5128	5.0834	5.13049	5.04791	5.20891	5.1522	5.52927	5.12485
Sojagol	4.33351	3.25174	3.70948	3.81414	3.88564	3.37862	3.67073	3.66745	3.77233	3.86724	3.70542	4.15013	3.97814	4.19373	3.81299	3.91323	3.85784	3.71493	3.64621	3.1847	3.6277	3.75678	3.25628	3.80956	3.96259	3.76562	3.82553	2.86232	3.1678	4.05719	3.52083	3.15614	2.85265	3.56645	3.94655	3.79691	4.11758	4.33201	4.21456	3.90858	3.28495	4.02814	4.28118	4.591	4.04572	4.24052	3.19155	3.85242	3.97762
2-Phospho-D-Glyceric Acid	4.89865	4.66938	4.8998	5.15717	4.74306	5.00892	4.23135	4.27605	4.78196	3.72282	4.68117	3.92332	4.06348	5.10587	4.75975	5.14655	3.73728	4.68256	3.99881	3.97478	4.75354	4.45922	5.10919	4.86986	5.13202	4.9189	4.64312	4.77231	4.26499	4.42447	4.35993	4.48573	5.01565	4.79907	4.89844	5.03322	5.11109	4.95628	4.84928	4.96296	4.66097	4.40315	4.9775	4.64113	4.88368	4.81305	5.03742	4.62816	4.93031
5-Thymidylic acid	3.55538	5.12563	4.42544	5.12723	5.56761	4.76749	4.45466	4.48968	4.27595	3.10348	4.98083	4.02727	4.84778	4.93746	3.10623	5.53937	5.11275	5.13556	3.34213	4.50381	4.71441	3.10492	4.2405	4.63985	4.87294	4.95873	3.10191	3.63524	4.88981	3.09329	4.7056	5.49605	4.4646	4.36276	3.10086	3.09908	3.13629	4.49167	5.25685	4.85913	4.88873	3.0925	3.63856	3.82793	4.96744	4.42729	5.37388	5.05817	4.75224
19(S)-HETE	3.67174	5.32243	2.90623	0.984046	4.71605	4.64293	4.08055	3.98657	4.4486	3.18916	4.89402	1.37696	4.85721	4.86412	3.82601	4.762	3.39817	3.8954	3.94758	4.6694	3.92709	3.60176	4.42427	5.23582	0.00151726	3.63861	4.94347	4.94392	4.62823	0.00154346	4.50415	4.67701	5.07314	4.46109	3.80821	5.03969	3.57566	4.98724	4.1212	2.79589	4.97162	0.00153492	4.58332	3.50332	4.28388	0.00154089	4.70998	4.47677	3.95859
Caffeine	5.04391	4.56529	5.53034	4.87154	4.51741	4.5665	5.82778	4.59383	4.57031	4.57942	4.51934	4.44038	4.42978	4.56106	4.40115	4.41031	4.4385	4.65694	4.42805	4.36319	4.29657	4.31062	4.38262	5.47023	5.01846	5.52204	4.33427	4.69347	4.2869	4.3028	4.2104	4.37795	4.24631	4.17784	4.2984	4.18851	5.1645	4.90022	3.97245	5.10344	5.07606	4.17695	4.99663	4.1504	4.17896	4.6638	5.24145	4.0482	4.04427
Sulfolithocholylglycine	3.81283	4.56266	4.63362	4.72185	4.01786	4.05714	1.4302	5.1962	4.68612	1.44743	4.81077	4.49779	5.04615	4.25323	5.05053	1.42212	1.41102	4.73439	4.85049	4.45372	4.13267	3.70343	4.98477	4.8929	1.44081	4.93279	4.45736	4.09043	4.44675	4.488	5.03347	5.04183	4.84042	4.17069	4.0049	4.86215	4.55886	4.61302	4.13053	4.95907	1.39318	4.31224	1.43345	3.93855	4.76917	4.64177	4.17671	5.27475	4.78684
Deltorphin II	2.59499	4.03907	4.10469	4.3565	0.723484	4.37679	3.65324	3.82377	3.54447	3.2901	4.17972	4.55623	4.59689	0.729751	0.752377	0.711596	3.84826	3.36357	3.43638	3.75054	0.740512	0.751301	3.17974	2.79348	3.67929	4.18971	3.34367	3.25278	0.742639	4.23456	4.02086	0.724616	3.41741	3.46764	3.21426	3.32234	3.19844	0.764376	3.38916	3.86047	3.81114	3.27954	0.746104	3.62923	0.733566	3.90464	3.85832	3.86118	3.91704
4-(Glutamylamino) butanoate	3.08913	3.90205	2.63684	2.18021	3.8362	2.15701	4.96708	4.74054	2.42992	6.55256	2.42398	2.64993	2.51034	2.61047	3.58837	2.5604	0.906139	2.51851	5.19086	5.14622	0.90847	4.73789	2.46947	0.893788	4.00802	1.60888	2.42132	2.43094	5.17466	2.55645	2.61228	2.41671	2.88443	2.22611	0.916445	1.98759	3.73668	1.85816	0.856871	1.57942	2.85155	5.56773	1.69257	3.47677	0.901025	1.93578	2.51822	1.98137	1.6175
5-Hydroxyindoleacetate	2.37381	2.28921	3.20239	2.21192	2.18731	2.51201	2.92004	2.17007	3.00804	2.71817	2.17957	2.2056	2.18602	2.52967	2.82316	2.18175	3.28836	2.18574	3.63137	3.83048	2.19352	3.71748	2.18616	2.1867	2.20104	2.17755	3.2479	2.19163	2.18055	2.45869	2.39089	2.1631	2.90329	3.50097	3.55902	2.35733	2.40303	2.22499	2.19624	2.20191	3.34848	3.46688	3.65909	3.0534	2.19296	2.20772	2.16426	2.1847	3.46754
5-Phenyl-1,3-oxazinane-2,4-dione	3.49654	3.7597	4.10071	2.65793	2.0762	4.04756	4.10875	3.70112	4.24618	3.82923	2.95871	2.09569	2.65045	3.82792	3.95039	2.88627	4.13063	2.01346	4.27109	4.42394	3.68702	4.29335	2.01615	2.03373	2.03703	3.34663	3.94102	2.56652	3.10689	3.7162	3.96595	4.03379	3.91264	4.42713	4.25456	3.08768	3.32015	3.97949	3.10906	3.788	4.11085	3.92492	4.22156	3.88755	2.34044	2.86089	2.99149	3.31798	3.82138
5-Hydroxy-L-tryptophan	2.96692	3.79793	4.49927	2.81318	3.22351	4.51562	4.59659	4.57347	4.23994	4.1306	3.26796	3.74782	3.44869	4.25528	2.96644	2.14867	4.56857	2.74955	4.36844	4.58385	3.90899	3.53149	2.18634	2.88832	2.18284	3.90531	3.15545	2.29279	3.34901	2.729	3.88575	4.33945	4.16583	4.55211	3.99501	2.19129	2.19778	4.67171	3.07689	4.02255	4.35703	3.19253	4.16199	4.01403	2.32585	2.19364	3.01609	3.47249	3.93484
Indole-3-acetamide	3.14654	3.40099	3.84911	3.01173	3.54482	3.97578	3.65424	3.67835	3.86514	3.28852	3.73816	2.79017	3.17677	3.17774	3.25248	3.72793	3.76348	2.95935	3.85019	4.17858	3.82665	3.82681	3.13617	2.96228	3.25697	3.43257	3.34271	2.77872	3.54131	3.34499	3.86044	3.93864	3.88159	4.14599	3.73012	3.25845	2.74646	4.41626	3.74613	3.88849	4.05638	3.29959	3.8855	3.46049	2.60353	3.12508	3.65117	3.10206	3.80094
5-Nitro-2-(3-phenylpropylamino)benzoic acid	2.56374	4.14984	4.54341	4.10568	2.55048	4.46238	4.02666	4.15084	4.2625	4.29586	4.05148	2.52748	2.51554	3.82876	4.09655	3.59737	4.44607	2.84196	3.55912	4.53609	4.53462	3.41637	2.5215	2.50245	2.51799	4.15006	3.86198	2.53044	2.61787	3.64077	4.24642	4.27758	4.75557	4.51151	4.5075	4.07054	4.17993	4.93495	4.42793	4.39824	4.63912	3.28621	4.35088	4.43801	3.66381	3.50729	4.00901	4.27552	4.5755
5-Methyldeoxycytidine	3.53752	3.55672	2.22879	4.55585	3.35771	2.23415	2.22717	2.23654	3.59857	2.73207	3.91284	2.20623	2.22129	2.21297	2.24045	3.36672	2.22343	3.69842	3.73959	2.24075	3.87039	4.49741	3.94442	2.20939	4.51984	3.85114	2.23616	2.23729	2.22866	3.55999	3.49347	2.8882	4.54678	3.52092	5.24592	4.78615	3.81097	3.29612	3.56802	4.43599	2.99029	4.04952	2.36357	2.22302	4.59752	2.5402	4.23088	2.35618	2.76965
4-Oxo-L-proline	3.49232	3.70817	3.70567	3.72505	3.7704	3.36008	3.95212	3.31136	3.47603	3.06187	3.80521	3.4202	3.77991	2.91169	2.7727	3.17011	3.68639	3.60934	3.64236	3.38157	3.56726	3.17943	3.12559	2.77357	3.6027	3.59845	3.15422	2.92523	3.73599	2.93868	2.87496	3.58768	3.65049	2.76257	2.96845	2.76747	3.7813	3.30102	3.85539	3.98758	3.86038	3.15313	3.32397	4.00847	3.81401	4.0134	3.96806	3.89897	3.94065
Methyldopa	3.3038	4.19081	3.67164	3.0235	3.93611	1.96366	3.7326	3.11487	2.8834	3.8799	3.168	4.11506	3.60546	1.94259	2.34555	3.99853	4.32836	1.95523	4.4977	4.56545	3.73296	3.6819	2.29431	1.93903	3.0867	1.95854	3.48975	3.11524	4.14444	4.33761	3.40228	3.07634	3.48778	3.27689	4.03013	3.60631	3.47965	3.453	3.35543	3.54155	3.26528	4.02857	2.23715	4.02985	3.21568	4.09372	3.12712	2.94347	3.81407
Glycylleucine	3.97842	4.47417	4.42361	3.80953	4.49884	3.48565	4.6838	4.33661	3.9979	4.66525	4.16698	4.95671	4.44233	2.7367	3.545	3.43545	4.91445	3.86396	4.76867	4.97793	4.20059	4.53725	3.86827	3.33563	3.67438	3.66637	3.75408	3.79822	4.94966	4.61503	4.13418	4.11017	3.89195	4.2246	4.30804	3.78372	3.83922	4.1136	3.90424	4.44648	4.32887	4.21483	3.26042	4.57579	4.06982	4.52459	4.31284	4.09275	4.1592
Riboprine	4.90344	4.03806	4.62714	3.9731	3.84338	4.21797	4.6189	3.46083	4.59681	5.06634	4.70371	4.20329	4.12517	5.86967	3.76513	4.31823	3.70186	3.43506	4.3518	4.01349	4.09542	5.00727	4.11869	4.60465	4.69758	3.29061	3.79673	4.2944	3.95695	4.32555	4.15912	4.19849	4.74905	3.73835	4.36812	4.74332	4.69734	3.68276	4.06985	3.75082	4.06539	4.41781	4.08015	3.68845	3.7764	3.83441	4.46057	2.98083	4.89975
Prostratin	4.19793	4.90552	4.67996	4.08022	4.78955	3.86437	4.63836	3.65011	4.11789	4.36174	4.4733	4.4863	4.89771	3.81393	3.52866	4.88156	4.60303	4.62792	4.57958	4.77256	4.18964	4.42788	3.92711	2.80846	4.02684	3.09167	4.04333	3.77866	4.48669	3.9893	4.53715	4.58095	3.96653	3.83325	4.01278	3.88531	4.10711	4.07285	4.25694	4.27486	4.27176	3.62358	2.86915	4.18882	3.9402	4.06513	4.55927	3.89925	4.48081
L-Targinine	2.81135	2.62428	3.57142	2.72136	2.62472	4.29674	3.02669	4.40591	3.66985	2.64558	2.60946	2.8445	2.83268	2.7889	2.45855	2.7017	3.88251	2.69487	3.19774	3.85074	4.04788	2.58781	2.91692	2.71959	2.92462	3.26387	2.73598	2.73567	2.7607	2.90098	3.35219	3.30656	2.88459	4.27327	3.27332	2.8682	2.03481	2.24003	3.54128	3.96651	4.25514	2.48251	3.67861	3.71584	2.40938	2.9716	2.67697	2.78549	3.86598
10-Hydroxycarbazepine	1.74654	2.66392	4.17228	3.40565	2.98293	4.10291	3.65385	3.7181	3.65415	3.75191	3.67026	2.68855	1.73868	3.40384	3.35853	2.84675	4.01827	2.99546	3.36632	4.07378	4.20968	1.75633	1.74568	2.65801	1.74223	3.48692	1.75337	1.75449	2.80299	3.49376	3.80718	3.91088	4.3185	3.94503	3.70281	3.01591	2.90844	4.3655	4.01448	3.81395	4.14561	1.74411	3.61758	3.96341	1.73506	1.7529	3.53666	3.62419	3.94732
Glycyl-leucine	4.21006	4.79757	4.7289	4.2437	4.69706	4.12503	4.98707	4.67535	4.29283	4.90711	4.46187	5.18008	4.72826	3.36933	4.05816	3.90049	5.16794	4.23874	5.05857	5.25684	4.48604	4.83505	4.17973	3.92957	4.12872	4.07777	4.15181	4.22037	5.19558	4.8467	4.44796	4.448	4.30605	4.56318	4.61466	4.1333	4.12549	4.2377	4.08575	4.6049	4.57054	4.44752	3.73433	4.80487	4.33838	4.68869	4.52514	4.33221	4.44331
3-Phenyllactic Acid	4.10658	4.33361	4.16692	3.85879	3.93778	3.52047	3.7761	3.74495	3.27033	4.0561	3.6271	3.25387	3.76993	4.1081	4.10806	3.8647	3.29226	4.17891	3.48041	3.79027	3.78409	4.50448	3.58439	3.51039	4.55176	3.27078	4.24272	4.03885	3.75589	3.98682	3.68776	3.97425	4.12945	3.50728	4.31839	4.02331	4.13175	3.41621	3.93967	3.80118	3.35572	4.1172	4.05317	3.61469	3.67883	3.71037	3.81956	4.02762	3.72601
Fructosyl-lysine	2.63729	3.81155	4.71612	4.38884	2.61326	4.63786	4.35964	4.27084	4.43141	4.1968	4.25583	2.61419	2.62931	4.08716	3.82301	4.02137	4.73425	3.93863	4.21354	4.75318	4.83415	2.95652	2.63642	3.5176	2.63291	4.48922	3.67437	2.64536	3.22582	4.08593	4.599	4.60256	4.8617	4.61365	4.6196	4.08771	3.84887	5.27857	4.66875	4.75847	4.73004	3.62329	4.38579	4.74291	3.49457	4.066	4.30698	4.38515	4.72387
1-Methylguanosine	3.74826	4.11886	4.32528	3.91385	4.0742	3.96928	4.61208	4.44993	4.2636	4.67772	4.46963	4.52197	4.34152	5.15525	3.02405	3.60745	4.18506	4.05288	4.55395	4.4165	3.95823	4.16853	4.0981	4.03545	3.33077	3.837	3.13983	4.26072	4.52198	4.22286	3.96399	4.37948	4.09116	4.00534	4.11458	4.1038	4.01866	3.691	4.05271	4.00915	4.31423	3.98264	3.39898	4.13903	3.88577	3.89947	4.43368	3.83642	4.28502
N-Epsilon-Acetyl-L-Lysine	4.24503	4.64535	4.3909	4.30488	4.5884	4.19554	4.48632	4.1311	4.23454	4.13384	4.49995	4.7976	4.87285	3.91346	4.04911	4.07597	4.48293	4.26653	4.71634	4.68251	4.34941	4.50115	4.02683	4.16838	4.18559	4.16478	4.62039	4.18134	4.3663	4.57113	4.50665	4.28476	4.43873	4.27262	4.41947	4.43424	4.20168	4.38623	4.12403	4.44478	4.41976	4.25276	4.04694	4.34372	4.15873	4.24373	4.30706	4.07351	4.44097
N-Acetylglucosamine 6-sulfate	4.67291	3.68928	4.61754	4.50391	2.93184	2.57213	4.20016	2.03944	4.31217	4.43817	4.31931	3.94915	4.73971	4.01742	3.03446	2.61221	4.82874	2.92362	2.9581	2.69911	3.57217	4.54816	3.32334	3.42817	5.27548	4.25579	4.64226	4.08038	2.67824	3.10489	4.69497	4.32091	2.94789	1.98066	3.22818	3.17569	4.54726	4.06808	4.02627	4.28688	2.7524	3.28604	4.10574	3.85408	2.9373	5.0638	2.91802	4.33057	4.69632
3-Methylindole	4.18976	3.88317	4.06047	3.10112	3.78789	3.84693	4.30584	4.07335	3.96724	4.08642	3.45485	4.19354	4.15054	3.90566	4.086	3.20608	4.32378	3.88908	4.15228	4.17632	3.62897	4.41539	4.1119	3.79422	4.17904	3.68919	3.95108	3.97409	3.75689	3.36232	3.73177	4.0499	3.71079	4.06726	3.78879	3.58318	3.34895	3.19168	3.22658	3.71557	3.7764	3.76028	3.62777	3.63143	2.52858	2.73681	3.36302	3.53637	3.60483
Vomifoliol	3.93702	3.91327	4.19027	4.15408	3.55495	4.07514	3.84002	3.76359	3.84048	4.02359	4.05727	4.05114	3.90372	3.6969	3.57749	3.68762	3.68939	3.99652	3.85406	4.03174	4.11101	3.94269	3.75985	4.34256	3.69419	3.97849	4.34696	3.68592	3.95031	3.71801	4.06077	4.12235	4.17619	4.30189	4.14044	4.21793	4.24017	6.41507	4.52621	4.5463	4.33725	4.33938	4.45428	4.18692	4.41569	4.19933	4.32615	4.67937	4.30819
Fasoracetam	4.50412	3.97382	3.79955	3.1567	3.94528	3.23443	3.60856	2.49173	3.43528	3.93218	3.63143	2.67175	3.56366	3.28338	3.83722	4.15497	3.00921	3.21126	3.25043	3.65858	2.63751	4.30638	2.64732	2.99202	3.91652	2.49924	3.753	3.34042	3.17958	2.65254	2.68029	3.71488	3.84161	2.49743	2.51754	4.18812	4.11193	3.64361	3.9685	3.63601	3.59529	3.42591	3.81106	3.0833	3.58739	2.85436	3.77779	3.42115	3.50555
5-Methoxyindoleacetate	3.18509	4.12598	4.1399	3.12942	4.42814	3.35047	4.16493	3.97729	3.61059	4.0731	4.17775	3.85457	4.24484	3.33034	2.38456	4.02794	4.15041	3.84568	3.92165	4.00667	3.68432	3.44381	3.5041	3.01094	3.43284	3.22923	3.76781	3.57179	4.04511	3.17824	3.4353	3.92969	3.91675	3.07324	2.37921	3.65472	3.30043	2.39904	3.95148	3.67344	4.07017	3.20352	2.48401	3.69807	3.54903	3.55281	3.98827	3.13518	3.33718
4-(2-Aminophenyl)-2,4-dioxobutanoic acid	3.92221	4.23341	3.76902	3.97218	4.19952	3.81359	4.00406	3.80212	4.01837	4.09116	4.12529	4.05243	4.29235	3.70867	3.70319	4.07253	4.01514	3.95018	4.35029	4.2083	3.72004	4.2337	3.50473	3.50522	3.8805	3.72282	4.01196	3.84234	3.9091	3.99844	3.98434	4.11829	3.96022	3.94151	4.00119	3.91618	3.82899	4.02259	3.86461	3.90875	4.03255	3.94893	3.93945	4.11277	3.56794	3.93414	3.80697	3.85442	4.05402
Eriojaposide A	4.73064	5.09656	4.85409	4.51572	5.07726	4.30744	4.80192	4.38825	4.50332	4.95135	4.78113	4.7031	5.04376	4.30328	4.18225	4.97137	4.74476	4.57597	4.86029	4.89727	4.40729	4.94239	4.1991	3.90678	4.84472	4.16571	4.71406	4.4557	4.71301	4.35808	4.59258	4.76592	4.66899	4.03631	4.21653	4.36088	4.62933	4.35466	4.70419	4.68102	4.70599	4.36303	3.97911	4.46699	4.26403	4.40049	4.69247	4.24243	4.76135
Hydroxychloroquine	2.73631	2.44277	2.94896	2.9423	2.89945	2.81056	2.80606	2.43319	2.67876	2.70087	2.80381	1.55703	2.58922	2.45711	2.75037	2.53357	2.50212	2.58203	2.1235	1.59083	2.7098	2.38527	2.15327	2.60782	2.44307	2.64394	2.72596	2.80507	2.07464	2.68799	2.67341	2.62284	2.85072	2.57693	2.57747	2.59366	2.89104	2.23573	2.9466	2.53372	2.04163	2.67992	1.5831	2.60352	1.56818	2.71624	2.06781	2.48242	2.46505
L-Tyrosine Methyl Ester	3.76954	3.96339	3.60548	3.23784	3.74685	3.1958	3.87018	3.4454	3.64621	3.9606	3.41986	4.07723	3.73118	2.62312	3.6169	3.84608	4.02807	2.70112	4.08298	4.15058	3.68605	4.04046	3.6468	3.13352	3.96398	3.49912	3.82081	3.57438	3.9709	3.94555	3.80004	3.4661	3.71364	3.3834	3.69783	3.65285	3.71818	3.68048	3.72137	3.82898	3.48958	3.95632	3.58409	3.81587	3.69244	3.89191	3.37928	3.54179	3.80443
3-(4-Hydroxyphenyl)lactate	4.4428	4.29082	4.8148	4.22674	4.28647	4.01331	4.08147	4.07037	3.83859	4.17205	4.24218	3.9131	4.41337	4.7006	4.11693	4.0895	3.68824	4.25065	3.65261	4.14692	4.14608	4.48634	4.06617	3.81607	4.79672	3.96948	4.50386	4.21001	3.85566	4.27737	4.00058	3.95266	4.28354	3.75794	4.4041	4.27768	4.43171	3.73176	4.31773	4.25926	4.0277	4.14059	4.35731	4.18346	4.14644	4.40799	4.04826	4.30649	4.10906
7-Aminomethyl-7-carbaguanine	4.24017	4.24006	4.5106	4.08645	4.16617	4.24395	4.6199	4.42171	4.32666	4.64835	4.49646	4.64635	4.52853	5.36623	3.7984	3.80349	4.39961	4.16915	4.59904	4.46508	4.1775	4.46389	4.29144	3.96251	4.07933	4.09211	3.70292	4.33482	4.53769	4.32901	4.11385	4.46699	4.30471	4.24575	4.20727	4.24337	4.0275	3.75862	3.9816	4.02108	4.39796	3.91878	3.16459	4.14919	3.99791	4.10782	4.45904	3.74465	4.18405
QUISQUALIC ACID	4.12469	4.3827	4.15165	4.15901	4.34805	4.06018	4.29839	4.05751	4.12202	4.36698	4.22534	4.33072	4.40223	3.68842	4.06296	4.37703	4.24008	4.14229	4.53463	4.45969	4.10155	4.41743	3.7074	3.89321	4.17209	3.91805	4.32021	4.05803	4.32419	4.27914	4.3424	4.237	4.25117	4.13127	4.35861	4.19732	4.05558	4.31906	4.07003	4.25224	4.26471	4.21668	4.13505	4.22445	4.01018	4.21811	4.19295	4.06396	4.24977
Cytidine 2'-phosphate	5.14332	2.10269	4.74574	3.94526	2.30758	4.23319	3.06287	4.16422	4.24962	4.61339	4.6452	4.16395	4.06017	5.41744	4.73524	4.01157	4.07835	3.47076	3.7989	2.24405	3.68653	4.83985	4.12433	4.66492	4.64585	4.11908	4.45701	4.50004	3.76238	3.90141	2.49342	3.4282	4.6534	3.74394	4.74012	4.94579	5.07332	3.36137	3.58731	3.24943	2.74866	4.34289	3.9886	3.59763	3.77803	4.09195	4.02374	3.83494	4.61802
N6,N6,N6-Trimethyl-L-lysine	4.57561	4.73037	4.67303	4.53929	4.62259	4.49697	4.61315	4.36072	4.55804	4.39567	4.69139	4.75019	4.9312	4.5179	4.46898	4.49363	4.44159	4.53352	4.82412	4.76758	4.45582	4.70793	4.46665	4.60919	4.49344	4.53782	4.71781	4.62386	4.44625	4.73552	4.80545	4.49348	4.79317	4.68159	4.70644	4.74018	4.53434	4.7871	4.34663	4.5563	4.65959	4.53943	4.57646	4.65201	4.43799	4.71272	4.47799	4.66535	4.7058
Citreoviridin	5.87116	5.74235	5.86178	5.68406	5.71591	5.70599	5.85708	5.71655	5.84086	5.80688	5.76407	5.87992	5.89483	5.9126	5.64699	5.51063	5.69907	5.79503	5.71664	5.74962	5.79779	5.7657	5.76884	5.73663	5.93468	5.86759	5.73727	5.8784	5.89497	5.87678	5.8502	5.86943	5.78072	5.85124	5.79764	5.94229	5.8042	5.70408	5.5362	5.63551	5.61611	5.61953	5.3369	5.5429	5.61444	5.63812	5.78046	5.60779	5.74835
(3R)-Beta-Leucine	4.6156	4.72092	4.68031	4.5578	4.82696	4.55918	4.71206	4.48542	4.58323	4.64721	4.67526	4.67909	4.841	4.50789	4.42329	4.77721	4.69965	4.70367	4.68043	4.73358	4.61609	4.6336	4.53633	4.44492	4.6166	4.50193	4.54666	4.47628	4.58669	4.52383	4.60212	4.67681	4.57664	4.465	4.48904	4.51198	4.45885	4.45434	4.66907	4.58206	4.57937	4.39466	4.28662	4.46517	4.37107	4.49292	4.5799	4.49773	4.62461
Dialdehyde	5.10832	5.41866	5.25012	4.95658	5.35498	4.94564	5.24915	4.92444	5.04588	5.16878	5.20613	5.19816	5.40018	4.88576	4.63898	5.40207	5.24607	5.19788	5.26417	5.29382	5.07505	5.1463	4.87066	4.57439	5.07913	4.81469	5.0554	4.89922	5.12868	4.96936	5.20327	5.2861	5.03973	4.88279	4.94608	4.96569	4.95617	4.9423	5.13564	5.08484	5.08755	4.71607	4.59893	4.96015	4.78776	4.95166	5.18664	4.96376	5.16776
Pregnanetriolone	5.01282	4.6861	4.9369	4.6113	5.02668	4.18722	4.93005	4.34536	4.92693	5.16411	4.35095	5.00563	4.85993	5.35109	5.06602	4.93152	4.66055	4.9017	4.69062	4.73897	5.03475	5.16797	4.596	4.65773	4.88729	4.72732	4.70644	4.77656	4.78794	4.82194	4.84804	4.64943	4.65995	4.96834	4.75243	4.89384	4.80109	4.21006	5.03849	4.88321	4.12574	4.9576	4.88107	4.80267	4.86901	4.90372	4.64778	4.59929	4.94271
N4-Acetylcytidine	3.79868	3.65754	3.94491	3.69901	3.46044	3.56498	3.87936	3.91406	3.91225	4.211	3.85505	3.86384	3.80689	5.2282	3.09684	2.55288	3.63677	3.62302	4.02049	3.78876	3.26692	3.86019	3.89644	3.30822	3.34111	3.50399	3.31471	3.85784	3.9933	3.90826	3.56316	3.91666	3.74963	3.60221	3.74616	3.63212	3.728	2.92134	3.22859	3.46377	3.73858	3.27234	2.74516	3.68098	3.54961	3.42708	3.68555	3.20679	3.7108
Phosphocreatine	5.44606	3.66939	5.56727	4.79891	3.2904	4.87637	4.19586	4.72328	5.3553	4.56482	4.87974	4.61359	5.10376	4.86144	5.38086	3.11665	3.47043	4.80273	3.94079	4.05872	4.57714	4.5567	5.0563	4.94894	5.38602	5.37263	5.18968	5.0895	4.20403	5.41359	4.88512	3.13274	4.58286	4.73994	5.3699	5.06809	5.05952	5.24744	4.47015	5.19552	3.89211	4.51896	4.82584	4.79347	4.86436	4.8196	3.97751	5.29025	5.26426
Diphenylamine	4.18829	4.37862	4.35062	3.80737	4.28533	4.21263	3.86541	3.62247	4.46012	4.45275	4.58568	3.58184	4.0591	3.89865	3.70526	4.25906	3.70669	3.58605	3.51824	3.71903	3.91302	3.64235	3.57851	3.781	4.14974	4.33474	3.86116	4.14556	4.07929	4.09527	4.13694	4.52543	4.44185	3.95758	4.11776	4.42368	4.64346	4.19052	4.17363	4.25114	4.43957	3.91331	4.17025	3.87096	3.91472	4.068	4.74186	4.19057	4.23358
Germacrone	3.5832	4.0589	3.7564	3.69821	3.49484	3.63925	3.70746	3.62436	3.78631	4.20982	3.47675	3.73431	3.72449	3.80119	3.64623	3.79457	3.48542	3.6419	3.92937	4.06978	3.64107	3.77653	3.46566	3.53472	3.47877	3.65323	3.7706	3.48918	3.77344	3.99438	3.71444	3.91147	3.73958	4.01326	3.90291	3.82067	3.86893	5.178	3.62159	4.03222	3.88343	4.35738	3.95736	4.26327	3.92588	3.71759	3.84393	3.25457	4.09071
Coformycin	5.11118	4.82139	5.11688	4.70838	4.59535	4.73516	5.00378	4.79351	4.91506	4.79906	5.1575	5.03452	4.86809	5.00031	4.81883	4.4581	4.4271	4.82995	4.95229	4.80441	4.73324	4.97945	4.82932	5.06623	4.88867	4.62661	5.21416	4.92879	4.87654	4.81612	4.79123	4.88951	4.92336	4.72682	4.98757	4.98881	4.97523	4.58969	4.73074	4.71363	4.68726	4.62705	4.74618	4.62605	4.75288	4.43229	4.99484	4.68268	5.09751
Caffeoylshikimate	3.93454	4.47322	4.27764	4.21627	4.67563	3.89065	4.07111	3.52544	4.0704	4.3657	4.42982	4.18365	4.55137	3.00296	3.00777	4.38338	4.40434	4.22316	4.49867	4.30192	4.12598	3.86846	3.71492	3.21385	4.13173	2.99944	3.67938	3.0136	4.20007	3.56245	3.90074	4.29482	3.93272	3.69944	3.01777	3.51952	4.4006	3.89377	4.48273	4.18849	4.40755	4.07574	3.02168	4.42228	4.14621	4.43985	4.48588	4.22316	4.12372
N,N-Dimethylarginine	5.62282	5.78516	5.74002	5.63593	5.71906	5.62833	5.77001	5.37461	5.64498	5.33162	5.70647	5.80632	5.83679	5.7271	5.57888	5.51923	5.60577	5.68139	5.62582	5.71845	5.60378	5.54668	5.58816	5.70249	5.53227	5.50721	5.61454	5.50978	5.35058	5.60447	5.72333	5.65202	5.81422	5.6677	5.78774	5.70302	5.6417	5.753	5.60362	5.67621	5.72949	5.32609	5.5546	5.50831	5.43693	5.5534	5.69222	5.50063	5.80268
7-Methylguanine	4.05437	3.91992	4.46668	4.05472	3.95827	4.11307	4.54847	4.36757	4.19982	4.42826	4.44191	4.4701	4.39085	4.69391	3.77068	3.34207	4.30435	4.29349	4.46122	4.30255	4.09073	4.13607	4.33183	4.05456	3.87088	4.18904	3.8836	4.4286	4.45249	4.14766	4.17282	4.29765	4.19168	4.22842	4.18649	4.4055	4.07174	3.62811	4.07539	4.10494	4.23091	3.99423	3.60551	4.21404	4.2562	4.20078	4.48976	4.13852	4.02846
Hydroxyethyl methacrylic acid	3.55132	3.7882	3.70464	3.67592	3.58329	3.63009	3.88914	3.61778	3.81195	3.84751	3.69258	3.57988	3.74884	3.96613	3.63475	3.6794	3.74198	3.59787	3.74187	3.79705	3.6145	3.92643	3.66356	3.66052	3.68418	3.64361	3.61266	3.66058	3.46642	3.55472	3.70253	3.69566	3.69323	3.68687	3.71591	3.6625	3.58187	4.2173	3.54053	3.64951	3.63669	3.52146	3.56457	3.57375	3.31572	3.36331	3.66228	3.43275	3.64595
Indolelactic acid	3.0025	4.04814	3.99632	2.3537	3.96506	3.30665	4.1739	3.93815	3.44127	2.34964	4.10246	4.12027	5.48137	4.27151	3.04419	4.41072	4.22266	3.0387	4.55276	3.20684	4.60649	3.50225	4.21394	4.33866	3.92282	3.78592	2.45782	3.3412	2.32228	2.78621	4.60052	3.71757	4.45936	4.28383	4.07312	3.49459	3.97968	3.69826	4.46208	4.25334	4.39599	3.57939	3.49341	3.21053	3.83956	2.3495	4.54283	3.99743	4.06743
N-acetylaspartate	3.94806	4.3717	4.48197	4.42623	4.46723	4.2248	4.44388	4.20509	4.42096	3.93181	4.55151	4.32138	4.57057	4.14997	3.71901	4.26169	4.55553	4.41383	4.12544	4.05826	4.35582	4.19217	4.39216	3.81474	4.33807	4.38078	4.20554	4.21185	4.4141	4.27523	4.19006	4.30804	4.14014	4.26443	4.11928	4.1196	4.41075	4.50598	4.5101	4.54179	4.34352	4.03181	4.08819	4.48689	4.42138	4.40178	4.34813	4.38513	4.44336
3-Methyldioxyindole	2.52855	3.46471	4.38019	3.69565	3.66731	3.83181	3.31137	3.12238	3.96087	3.42936	4.04229	3.62206	3.57307	3.22837	0.0135847	4.05664	4.15739	3.59472	3.51414	4.25572	4.41476	2.75859	2.91319	3.62729	0.014064	3.62066	3.7456	2.8892	2.97034	3.78106	3.79634	3.90122	4.47285	3.71395	4.09045	3.89933	3.99728	4.84039	4.53999	4.32319	4.30503	2.509	3.83768	4.2719	3.68768	4.05885	4.00409	4.12857	4.4677
P-Coumaryl Alcohol 4-O-Glucoside	5.12026	4.88775	4.94188	4.99564	4.73723	5.03002	5.01736	4.79861	5.06205	5.06566	4.99397	5.03467	4.95926	5.09846	4.95439	4.87879	4.95149	4.89515	4.92854	4.90625	5.12089	5.03099	5.01414	5.01413	5.0469	5.00679	5.03816	5.03407	5.08617	5.14458	4.94457	4.95885	4.99613	4.98885	5.12768	5.07817	5.14925	5.01649	4.87753	5.05366	5.05231	5.02082	5.11555	4.96993	5.05489	5.05706	4.93978	5.0721	5.08437
1-Methyladenosine	4.6812	4.91817	4.95407	4.85073	4.75684	4.8981	5.13188	5.02235	4.96684	5.13916	5.03564	5.03151	4.90044	5.89924	4.44706	4.7109	4.84221	4.84168	5.04743	4.99905	4.84565	4.86938	4.86871	4.85324	4.5888	4.74895	4.64433	4.91498	5.05227	4.84686	4.83678	5.02762	4.91091	4.93805	4.78771	4.89584	4.63766	4.69985	4.79164	4.88191	4.93511	4.78435	4.56019	4.84821	4.79165	4.64933	5.10932	4.57621	4.80052
Isokobusone	3.90504	4.21419	4.05534	4.25916	3.96445	4.07029	3.72954	4.22895	3.80949	4.03227	4.22242	3.64841	3.65743	3.97171	4.28658	4.0799	4.0296	4.05599	3.92868	4.28525	4.16003	4.11267	3.98615	3.6287	3.72348	3.87646	4.09327	3.87196	4.14058	3.28706	3.98204	3.98412	4.16564	3.9174	4.11469	4.19725	3.18419	4.62068	3.80221	3.85243	3.63057	3.77073	3.9651	3.52811	3.46443	3.67293	3.74774	3.99392	3.94096
Neopterin	5.16843	5.15946	5.21789	4.99487	5.07974	5.03975	5.11564	4.98186	5.0851	5.18994	5.11675	5.13046	5.20624	4.93249	4.97764	5.07237	5.03855	5.11056	5.17458	5.06476	5.09183	5.20596	4.97403	4.90222	5.12393	4.95605	5.15958	5.07933	5.05385	5.12955	5.15684	5.04012	5.10512	5.02381	5.16011	5.06135	5.1226	5.03881	5.06309	5.07587	5.08796	5.06286	5.01525	5.11688	4.94307	5.11413	5.05176	5.04706	5.18591
Cis-4-Carboxymethylenebut-2-en-4-olide	6.08647	6.13024	6.14598	5.96655	6.17871	5.95286	6.1388	5.94305	6.05742	6.11803	6.11938	6.14	6.15457	5.91131	5.82086	6.13969	6.14542	6.13186	6.15204	6.12933	6.10186	6.14709	5.95783	5.8754	6.12529	5.97374	6.07059	5.96885	6.09731	6.0397	6.11693	6.1049	6.08333	5.93943	5.97682	6.03349	6.04499	6.07105	6.13439	6.10837	6.08815	5.97697	5.84195	6.06452	5.95825	6.07746	6.08439	6.0681	6.12072
4-Heptyloxyphenol	4.52736	4.50626	4.56945	4.52197	4.50168	4.54006	4.6539	4.45469	4.63319	4.52891	4.58301	4.59195	4.47347	4.56411	4.55423	4.4482	4.49808	4.45781	4.46146	5.35405	4.54638	4.62626	4.50404	4.61101	4.4625	4.56332	4.59475	4.59119	4.56348	4.60897	4.60345	4.5824	4.56804	4.58891	4.66676	4.58128	4.73735	4.90532	4.8266	4.80469	4.63867	4.68317	4.73528	4.67833	4.6421	4.63238	4.65628	4.69919	4.62713
Indole-3-Carboxaldehyde	5.12756	5.07124	5.15604	4.84731	5.00504	5.06624	5.27606	5.12456	5.07203	5.05365	4.99061	5.17071	5.62378	5.11618	5.0921	4.98574	5.29382	5.01046	5.25474	5.16145	5.11432	5.30767	5.15436	5.06581	5.19268	4.95257	5.03809	5.05977	4.90924	4.86577	5.13258	5.08531	5.10181	5.19906	5.044	4.91211	4.92145	4.95423	4.97182	5.02614	5.08295	4.96616	4.95332	4.89808	4.82438	4.78178	5.04938	4.94234	4.97699
Amantadine	3.50631	3.53228	3.58861	3.65327	3.5525	3.60675	3.64108	3.59666	3.55344	3.58953	3.65135	3.61278	3.45195	3.57133	3.77603	3.65327	3.59573	3.53345	3.61088	3.70354	3.68617	3.64034	3.59231	3.62583	3.55422	3.57064	3.59712	3.69866	3.67705	3.57345	3.57115	3.52666	3.60725	3.6393	3.68616	3.74079	3.67402	3.86787	3.50594	3.64784	3.50251	3.55922	3.53195	3.58649	3.58695	3.70652	3.52208	3.57231	3.64715
Cinnamaldehyde	4.73183	4.55836	4.56334	4.58463	4.48144	4.60213	4.63423	4.64125	4.7044	4.61697	4.6784	4.56643	4.54182	4.68483	4.65311	4.49458	4.54188	4.46949	4.46269	4.55024	4.69493	4.55323	4.64635	4.69899	4.68751	4.67373	4.66853	4.57507	4.66477	4.73294	4.57609	4.56603	4.58348	4.70264	4.71217	4.70078	4.66113	4.71326	4.44073	4.62924	4.62451	4.61974	4.7267	4.53791	4.63128	4.70685	4.54227	4.67259	4.6257
12S-HHT	2.97765	4.48786	4.09619	1.46426	3.95314	3.79499	4.30491	3.57302	4.09245	3.83672	4.59288	4.1434	4.53206	4.03874	3.13235	3.67913	1.42387	4.04946	4.13667	4.45095	4.53213	3.60644	3.55587	4.13431	3.5614	3.76529	4.74266	4.13029	4.27399	3.88334	4.30082	3.90948	4.23598	4.27182	4.51251	4.37229	2.92674	4.09376	4.51725	4.50648	3.69705	4.46552	3.74511	4.02544	4.15625	3.13073	3.70535	2.9792	4.40615
Sulfamethoxazole	5.1308	5.23999	5.17091	5.01247	5.23827	4.98706	5.13862	5.00888	5.02179	5.24413	5.13533	5.12259	5.24797	4.98981	4.99236	5.18515	5.15062	5.08725	5.19075	5.22578	5.03403	5.24211	4.94496	4.8365	5.18252	4.94973	5.13557	5.0136	5.11549	4.96402	5.10452	5.12479	5.09783	4.96994	5.03305	5.03385	5.10265	4.98565	5.09578	5.0998	5.12242	5.00977	4.95923	5.03945	4.95917	5.0579	5.11517	5.03539	5.15167
Pyrroline	4.96698	5.00546	5.11216	4.78985	5.04468	4.96876	4.95528	4.68583	5.08649	4.95268	5.00741	4.7735	5.02722	4.96596	4.80131	5.04496	4.94787	4.8481	4.86184	4.86139	4.85136	4.91315	4.89385	4.72494	5.0504	5.02772	4.80391	4.87819	4.91005	4.96693	4.99618	4.97298	4.97765	4.9845	4.92299	4.86749	4.9802	4.93918	4.92677	4.9696	4.90154	4.83988	4.81714	4.89191	4.73005	4.93755	5.0527	4.91961	5.08281
2-Methylbenzaldehyde	4.5616	4.59117	4.63816	4.46453	4.57597	4.47274	4.52358	4.44269	4.51197	4.57503	4.55167	4.5222	4.64262	4.444	4.41142	4.51006	4.53093	4.56933	4.59449	4.55362	4.47071	4.56357	4.47599	4.26981	4.53505	4.43364	4.52383	4.44974	4.45769	4.51151	4.55579	4.45091	4.46913	4.42696	4.5012	4.45722	4.52292	4.43726	4.40972	4.50287	4.50506	4.38674	4.42807	4.49047	4.41862	4.50318	4.51655	4.48372	4.53975
Arborine	3.18267	4.3226	5.05372	4.69279	4.5884	4.75523	4.73398	4.36239	4.71732	4.41553	4.66127	4.51867	4.5042	4.48324	4.23284	4.55937	5.05659	4.66343	4.68093	5.06635	5.11829	4.06971	3.83522	4.24683	3.2811	4.72405	4.0456	3.64939	4.47704	4.80547	4.86269	4.87459	5.09985	4.80414	4.81981	4.13466	4.18595	5.25741	5.14613	4.99661	4.97126	4.20746	4.52246	4.94145	4.40192	4.7338	4.66402	4.78068	5.0005
Orinapterin	5.06392	5.17843	5.13743	4.94661	5.18692	4.9535	5.08373	4.97087	4.96503	5.2095	5.07805	5.04709	5.19493	4.94689	4.90902	5.15611	5.08455	5.06517	5.10329	5.15851	4.96838	5.17649	4.92618	4.79481	5.10569	4.87929	5.05547	4.96864	5.03647	4.94763	5.07613	5.0578	5.04818	4.89855	4.95108	5.00877	5.02967	4.94363	5.01927	5.01456	5.06731	4.93128	4.88368	4.99821	4.86812	4.99695	5.0414	4.99072	5.03816
Phenylacetic acid	3.97493	3.95072	3.91931	4.16301	3.96074	3.84045	4.15478	4.08844	4.19307	3.9979	4.17229	4.12002	4.12176	4.14021	3.96791	4.08999	3.87174	3.8888	4.0245	4.08509	4.02658	4.03224	4.0089	4.15428	4.13607	3.79541	4.10406	4.17702	3.99326	4.10329	3.7729	3.83653	3.70777	4.14632	4.1553	4.22632	4.09741	4.21994	3.81334	4.07869	4.10903	4.1173	3.98189	3.92519	4.13597	4.18875	4.06994	3.99055	4.06395
Pipecolic Acid	5.77674	5.89915	5.87401	5.72994	6.00366	5.77714	5.81064	5.69609	5.80014	5.81159	5.88362	5.82992	5.97902	5.84428	5.64626	5.96817	5.94591	5.91525	5.83986	5.85617	5.75254	5.85435	5.75885	5.77162	5.79538	5.72718	5.78939	5.68132	5.73362	5.71711	5.82063	5.84885	5.91321	5.73138	5.67765	5.83617	5.78516	5.83068	5.76052	5.79242	5.91108	5.69323	5.61977	5.78738	5.66437	5.62911	5.86228	5.70342	5.82756
Cysteinylglycine	5.46537	5.5629	5.51265	5.40246	5.53916	5.39555	5.5314	5.4185	5.44243	5.51651	5.50651	5.46865	5.57824	5.36489	5.32611	5.55017	5.51495	5.50038	5.5292	5.50229	5.4436	5.47388	5.35514	5.22529	5.45097	5.34107	5.43438	5.40228	5.44085	5.43353	5.50553	5.51073	5.4478	5.38829	5.41207	5.40989	5.40254	5.40529	5.42486	5.43046	5.44973	5.33373	5.28279	5.38687	5.33084	5.38046	5.47737	5.41148	5.48348
Lumichrome	4.4535	4.56464	4.49463	4.48057	4.53013	4.45273	4.56978	4.53462	4.513	4.48908	4.54872	4.49638	4.68185	4.67438	4.45783	4.55364	4.48831	4.57462	4.62386	4.55328	4.67827	4.52124	4.53153	4.45728	4.57661	4.51562	4.54719	4.59761	4.62496	4.5618	4.73499	4.61333	4.54055	4.61191	4.56877	4.46559	4.56629	4.56834	4.62822	4.70839	4.60843	4.60013	4.52611	4.64365	4.58483	4.68629	4.61923	4.60201	4.66383
Dibutyl Phthalate	4.27814	4.15223	4.29903	4.31195	4.28836	4.40413	4.27971	4.39328	4.40138	4.31367	4.38335	4.3161	4.26684	4.37496	4.39152	4.24185	4.22618	4.33884	4.23766	4.26055	4.32579	4.38259	4.3265	4.39347	4.65256	4.39063	4.4031	4.44705	4.31373	4.44613	4.26283	4.30465	4.45678	4.23698	4.49948	4.36401	4.56715	4.752	4.39629	4.43677	4.42134	4.46133	4.39105	4.57449	4.47733	4.46996	4.36185	4.44247	4.48048
Methionine sulfoximine	4.89225	4.81899	4.76377	4.7964	4.61685	4.83719	4.84012	4.86782	4.87313	4.93281	4.79918	4.78544	4.74723	4.91158	4.96177	4.69129	4.68985	4.66256	4.90548	4.76775	4.74135	4.89571	4.79832	4.83085	4.83838	4.81807	4.86083	4.76565	4.77306	4.91438	4.86027	4.67397	4.87902	4.87093	4.95523	4.86468	4.87381	4.94268	4.63768	4.7429	4.8023	4.93274	4.98233	4.79963	4.62999	4.77611	4.7505	4.69111	4.86581
2-Hydroxyquinoline	3.92472	4.50636	4.39135	4.43106	4.77927	3.62936	3.61132	3.66285	4.20432	4.38744	4.55382	3.98452	4.46559	3.77688	3.19627	4.70182	3.79362	4.49453	4.26393	4.29332	4.34569	3.2189	3.27387	3.90799	4.03025	4.40149	4.37728	4.0769	4.44377	4.52492	4.53283	4.42339	4.4698	3.45239	4.20249	4.46733	4.58755	4.53722	4.81113	4.58834	4.51108	4.18611	4.15856	4.46027	4.50582	4.59344	4.74457	4.4193	4.51683
Styrene Oxide	5.61508	5.70352	5.64428	5.45749	5.71844	5.43585	5.58575	5.4527	5.45544	5.70136	5.59764	5.56493	5.71302	5.44895	5.41825	5.67049	5.60022	5.53329	5.61595	5.6654	5.47529	5.69831	5.38571	5.29265	5.63125	5.36053	5.56741	5.4609	5.54568	5.42383	5.53747	5.56101	5.53539	5.39333	5.45421	5.47316	5.54784	5.41046	5.52147	5.52737	5.55933	5.43459	5.3793	5.47575	5.39564	5.47875	5.54872	5.45717	5.57545
2-Phenylethanol glucuronide	4.76152	4.64765	4.56963	4.7242	4.59334	4.54147	4.84492	4.73954	4.81932	4.60182	4.73173	4.795	4.69788	4.77206	4.60804	4.70291	4.54613	4.42662	4.71801	4.83822	4.75772	4.73009	4.79231	4.78132	4.75649	4.54169	4.69279	4.80139	4.63158	4.68933	4.44798	4.64927	4.5027	4.83879	4.82259	4.77709	4.75339	4.84568	4.61098	4.71008	4.80885	4.75547	4.5956	4.72253	4.7604	4.75765	4.79681	4.75305	4.71557
1,3-Butadiene	5.64637	5.75811	5.73536	5.54976	5.7695	5.56391	5.66603	5.51101	5.62337	5.69439	5.67757	5.65905	5.81329	5.57071	5.49905	5.74666	5.7015	5.70703	5.70701	5.69696	5.60545	5.72695	5.57233	5.51577	5.67539	5.53925	5.60229	5.54387	5.60963	5.61373	5.67444	5.6678	5.63758	5.53907	5.59063	5.62692	5.61048	5.60337	5.66933	5.61642	5.64778	5.5129	5.47448	5.56253	5.5284	5.61423	5.65949	5.58712	5.68275
Furofoline	5.6345	5.716	5.67577	5.59351	5.67869	5.59459	5.70688	5.59733	5.62452	5.67935	5.66735	5.66565	5.73166	5.53394	5.51682	5.69832	5.66301	5.63409	5.68012	5.65825	5.6212	5.63939	5.5332	5.41394	5.60382	5.52174	5.60384	5.56772	5.61448	5.6119	5.69138	5.68348	5.62577	5.56629	5.60304	5.59384	5.57527	5.57727	5.60424	5.60195	5.63017	5.50517	5.46871	5.57314	5.46973	5.56335	5.65406	5.56322	5.64949
M-Xylene	4.94414	4.77688	4.83683	4.86602	4.75713	4.87997	4.88586	4.83464	4.92241	4.92042	4.88075	4.85123	4.81628	4.93093	4.89236	4.78458	4.83329	4.82376	4.86474	4.78916	4.90767	4.85006	4.88677	4.87607	4.8558	4.91635	4.89021	4.89413	4.91813	4.95579	4.83212	4.82793	4.86728	4.87455	4.97688	4.92558	4.92744	4.92145	4.77129	4.90191	4.86779	4.8954	4.94888	4.85251	4.86343	4.91459	4.8375	4.88451	4.85756
N'-nitrosoanabasine	4.87004	5.04447	4.54105	5.02815	4.84877	4.89114	4.71808	4.96096	5.1436	4.9077	4.90012	4.98615	4.88262	4.9734	5.01328	5.04763	4.96371	4.73573	5.07483	5.12217	5.0307	5.12275	4.89346	4.96483	5.02802	4.97488	4.7098	4.67189	4.64091	4.98148	4.95849	4.98481	4.97187	5.12084	5.25166	5.01601	5.0389	5.08992	5.00195	5.10344	5.00251	5.09228	4.91544	5.0674	5.02079	5.03358	4.91327	4.92065	5.06854
Cinnamic acid	6.26329	6.37278	6.32406	6.1707	6.29779	6.06133	6.15876	6.05429	6.09717	6.29784	6.19153	6.17432	6.33574	6.10672	6.06909	6.2963	6.21212	6.17539	6.28911	6.20574	6.13696	6.32629	6.07409	5.95949	6.29177	6.02606	6.17244	6.05274	6.13787	6.11148	6.15191	6.21624	6.16033	6.06337	6.14231	6.11066	6.14754	6.10819	6.1765	6.13469	6.1701	6.00405	6.03621	6.17881	5.9988	6.12291	6.12457	6.08882	6.19463
Spermine	5.99925	4.91361	5.71382	5.52327	4.53034	5.68415	4.86781	5.29245	5.60664	5.45114	5.37056	4.5905	4.79234	6.33623	5.90699	5.47112	5.21342	5.27172	4.72347	4.91593	5.32774	5.7081	4.43322	4.89033	5.95439	5.63049	5.6407	5.61652	4.39722	4.57396	5.29279	5.42219	5.57173	5.41307	5.39006	5.32649	6.20386	5.46675	5.66015	5.51308	5.24367	4.91367	5.75201	5.26696	5.6137	4.83988	5.41231	5.36205	5.5258
Adipate semialdehyde	4.86212	4.94603	4.89134	4.72154	4.98242	4.73438	4.8466	4.76604	4.73177	4.954	4.88135	4.84008	4.95324	4.73004	4.72046	4.93327	4.83607	4.81301	4.86499	4.89909	4.74736	4.94146	4.69399	4.60533	4.86241	4.63834	4.81755	4.74589	4.81651	4.72679	4.84035	4.82592	4.825	4.68286	4.77352	4.76574	4.81149	4.73894	4.77864	4.77972	4.81723	4.7304	4.6851	4.74677	4.67863	4.77737	4.80283	4.75819	4.81161
Maleic Acid	5.40151	5.44401	5.62207	5.47835	5.52306	5.37684	5.52788	5.39273	5.5159	5.292	5.53151	5.51223	5.56902	5.47206	5.14533	5.46836	5.61582	5.46073	5.2708	5.37593	5.48179	5.27321	5.5402	5.42596	5.52803	5.54143	5.41342	5.44007	5.43057	5.49313	5.37031	5.48914	5.51973	5.38649	5.2884	5.41562	5.42797	5.28771	5.58001	5.46009	5.44401	5.17596	5.15098	5.48458	5.49568	5.52249	5.499	5.45774	5.52145
Phenol	5.03572	5.08201	5.12676	4.9591	5.06728	4.98653	5.05293	4.94083	5.0015	5.06235	5.05434	5.02311	5.14499	4.95514	4.91592	5.02392	5.04166	5.05155	5.07261	5.06058	5.00886	5.04397	4.97119	4.90895	5.03994	4.95412	5.04384	4.98725	4.98815	5.03264	5.05657	5.01511	4.99761	4.93486	5.01033	4.96208	5.00972	4.97081	5.01989	5.01981	4.98694	4.94043	4.93512	5.01635	4.92902	5.02305	5.04375	4.99196	5.066
Phosphate	6.12493	6.33606	6.36621	6.37095	6.42964	6.36313	6.36114	6.36932	6.36519	6.36111	6.36266	6.36686	6.40042	6.2853	6.11056	6.39623	6.42048	6.42349	6.40094	6.29278	6.38129	6.11766	6.37614	6.2778	6.36242	6.40793	6.25298	6.27297	6.39608	6.3872	6.35598	6.32211	6.29909	6.25438	6.2411	6.2382	6.22893	6.36226	6.35759	6.38453	6.34891	6.26664	6.0923	6.38377	6.28497	6.39194	6.34155	6.3149	6.40862
L-Coprine	4.34966	4.35239	4.38395	4.22638	4.39348	4.24356	4.28776	4.26951	4.18204	4.42477	4.29881	4.24887	4.36432	4.19689	4.28183	4.26731	4.23067	4.22385	4.37466	4.32717	4.2878	4.4252	4.18279	4.02504	4.3351	4.10633	4.33321	4.24001	4.24331	4.21284	4.27139	4.26153	4.30094	4.1152	4.18149	4.23681	4.25018	4.16116	4.19423	4.23087	4.31623	4.16226	4.13377	4.15528	4.10683	4.17743	4.21674	4.06071	4.25117
Eucarvone	4.39813	4.49892	4.56498	4.85809	4.32959	4.29481	4.24457	4.08684	4.21787	4.06131	4.72118	3.84259	4.84058	3.8857	3.58687	4.26239	4.00482	4.15066	4.26651	4.39047	4.68606	4.24401	4.11101	4.59457	3.86598	4.3474	4.74806	4.28384	4.4575	4.3519	4.56654	4.85455	4.43484	4.49559	4.39901	4.7882	3.54115	4.69297	4.29306	4.44004	3.83781	4.09232	4.05298	3.93558	4.33948	4.23102	4.56413	4.98486	4.59425
2-Furoic Acid	4.77662	4.46831	4.75633	4.73236	4.57848	4.70179	4.59688	4.43713	4.65184	4.12347	4.63445	4.49517	4.68008	4.08783	4.60304	4.43109	4.75615	4.90114	4.26074	4.42247	4.74547	4.18078	4.77963	4.56792	4.62733	4.79472	4.72652	4.70913	4.50839	4.58912	4.70947	4.769	4.58448	4.64571	4.69977	4.71561	4.67452	4.73796	4.86709	4.71332	4.67544	4.39956	4.74643	4.57282	4.76485	4.64839	4.79762	4.82705	4.78615
Nitrazepam	5.08501	5.14779	5.09727	5.11483	5.16814	5.12439	5.19092	5.09295	5.15515	5.06749	5.14121	5.16342	5.15771	5.2009	5.07065	5.17407	5.19077	5.22359	5.13842	5.03585	5.17413	5.08703	5.16694	5.07683	5.07924	5.23273	5.05439	5.15283	5.15885	5.14254	5.16651	5.09462	5.06508	5.05612	5.09536	5.08703	5.0757	5.1842	5.17757	5.13682	5.15335	5.20962	5.12084	5.20114	5.09372	5.18906	5.12866	5.1189	5.19357
Threonic Acid	5.19282	5.25818	5.37008	5.3486	5.33249	5.24479	5.33291	5.26332	5.36251	5.06924	5.3307	5.2661	5.36769	5.2719	5.01685	5.39383	5.23747	5.32377	5.20444	5.15611	5.38646	5.07542	5.31976	5.19462	5.34896	5.29319	5.22257	5.22715	5.23349	5.24356	5.3588	5.33837	5.21703	5.22157	5.22606	5.18264	5.35534	5.36648	5.45194	5.3815	5.29153	5.01889	5.21508	5.29702	5.31818	5.33803	5.37681	5.31803	5.45373
Tilarginine	4.68415	4.6563	4.93947	4.82928	4.69042	4.70748	4.58275	4.33876	4.68235	4.45932	4.51868	4.5256	4.7869	4.74975	4.43438	4.81409	4.87922	4.88513	4.32414	4.42345	4.42494	4.70656	4.51927	4.54805	4.77038	4.50498	4.28223	4.55055	4.38873	4.78036	4.51654	4.48647	4.61176	4.15678	4.40311	4.47352	4.72061	4.49778	4.54456	4.59195	4.4676	4.48516	4.43649	4.58897	4.48287	4.55312	4.65912	4.34791	4.54298
Isophthalic Acid	5.09169	5.01896	5.00386	5.10898	5.39555	5.19175	5.09086	5.0621	5.21113	4.99521	5.2635	5.35491	5.25556	5.06589	5.04751	5.04394	4.98614	5.01917	5.17405	4.9763	5.13924	5.20604	5.0651	5.34479	5.20222	5.12807	5.10124	5.06979	4.98327	5.36833	5.2731	5.11953	5.25755	5.10197	5.23303	5.21399	5.32312	5.3136	5.2534	5.27723	5.22998	5.24754	5.30315	5.28242	5.22344	5.29919	5.20837	5.21703	5.26725
4-Propylphenol	6.31288	6.16412	6.21177	6.20697	6.10959	6.22359	6.23049	6.20132	6.28477	6.25687	6.25436	6.19227	6.20641	6.29125	6.22627	6.15434	6.20348	6.15512	6.21204	6.16983	6.27465	6.21572	6.25363	6.23118	6.23425	6.25405	6.21878	6.25155	6.27254	6.32477	6.19992	6.16326	6.20419	6.2451	6.30728	6.29447	6.29132	6.25923	6.11608	6.23448	6.24897	6.24303	6.31688	6.2137	6.22154	6.26526	6.19265	6.24972	6.22437
P-Tolualdehyde	5.38276	5.31315	5.27397	5.43358	5.27192	5.25585	5.48219	5.41484	5.48802	5.35956	5.4519	5.43781	5.36933	5.44619	5.30603	5.3296	5.2463	5.25723	5.37573	5.41426	5.37743	5.37639	5.40964	5.47198	5.46249	5.28717	5.44853	5.47336	5.31806	5.42573	5.25957	5.27215	5.21797	5.45845	5.48292	5.46705	5.46732	5.50883	5.25833	5.38279	5.37816	5.47319	5.33601	5.38414	5.44142	5.45062	5.42015	5.42313	5.35655
Beta-D-Glucosamine	6.36061	6.13373	6.30777	6.09081	6.28546	6.04794	6.19575	6.13563	6.19393	6.40261	5.98636	6.28989	6.21119	6.49717	6.25562	6.07845	6.21508	6.25862	6.33144	6.1737	6.21113	6.39589	6.1364	6.11167	6.25453	6.20868	6.07297	6.12458	6.20948	6.25435	6.12125	6.02237	6.01813	6.1975	6.14276	6.13289	6.10414	5.90257	6.083	6.27106	5.66262	6.26174	6.13166	6.18362	6.22599	6.31836	6.09544	6.13992	6.30804
Leucyl-leucine	4.31294	3.31708	3.729	3.68978	3.60806	3.88883	3.82596	3.70891	3.50631	3.71505	3.68843	3.77605	3.63257	3.77135	3.72412	3.74644	3.65252	3.60951	3.69015	3.81095	3.78303	3.80476	3.79697	3.80437	4.00003	3.74606	3.80715	3.71716	3.80797	3.78701	3.74961	3.58658	3.72741	3.71522	3.82114	3.89579	3.7939	3.75969	3.44095	3.76772	4.28031	3.70263	3.86831	3.77767	3.76472	3.8952	3.78767	3.65608	3.73919
Inulobiose	6.87577	7.21109	6.51003	6.67049	6.78127	6.73646	6.83453	6.89278	6.57752	7.16702	6.50457	6.98335	6.38487	6.2899	7.15441	6.44618	6.27305	6.4395	6.60035	6.84212	6.44133	6.67283	6.69211	6.71133	6.66433	6.43694	6.52558	6.47582	6.94617	6.16005	6.31293	6.82588	6.62342	6.82327	6.11612	6.8317	6.95966	6.19168	6.81705	6.42613	6.71571	6.47573	6.65965	6.30246	6.86213	6.3993	6.87887	6.69491	6.26175
Polidocanol	5.64321	5.67909	5.75364	5.73597	5.68442	5.70934	5.72427	5.70737	5.76983	5.72189	5.76319	5.70824	5.74616	6.08041	5.69401	5.7571	5.74499	5.756	5.7356	5.66625	5.70785	5.72583	5.68377	5.61228	5.84542	5.7006	5.75923	5.71285	5.8111	5.67959	5.74273	5.67609	5.71466	5.71347	5.72064	5.70601	5.7366	5.69213	5.60789	5.69491	5.60961	5.78435	5.66198	5.65367	5.66307	5.71615	5.7042	5.6692	5.66922
(3S)-3-hydroxycyclocitral	4.03057	4.128	4.02752	4.02199	3.86032	4.05632	3.98955	4.13184	4.02786	3.98999	4.16158	3.7693	3.82273	4.02877	4.18476	3.86917	3.90894	4.04375	4.02434	3.90685	4.00323	4.19595	3.77001	3.99527	3.97458	4.00509	4.08609	4.10846	4.00654	3.9407	3.96259	3.94522	4.13664	3.92916	4.08567	4.13534	4.01561	4.46922	3.78908	3.94096	4.04522	4.07631	4.10881	4.00764	3.90728	3.91027	3.87578	4.17424	4.01596
Citramalic Acid	4.96247	4.80073	5.08507	4.91695	4.85241	4.88261	4.72386	4.76637	4.74056	4.795	4.97165	4.73662	4.97366	4.77545	4.6538	5.05852	4.94804	4.87343	4.6175	4.63128	4.97939	4.91537	4.81215	4.76893	4.9612	4.68791	4.8963	4.74483	4.55736	4.65278	5.16854	4.73691	4.98678	4.58637	4.66008	4.72273	4.9479	4.72545	4.99284	4.93927	5.00123	4.56981	4.88973	4.86498	5.00159	4.94417	5.01817	5.02372	4.93575
1-Deoxynojirimycin	4.79087	4.74411	4.81023	4.83298	4.80922	4.84295	4.81905	4.85034	4.84572	4.84109	4.82654	4.83269	4.82741	4.84128	4.8781	4.76453	4.84381	4.84104	4.83823	4.80522	4.82294	4.828	4.81535	4.81354	4.82348	4.82	4.8275	4.81123	4.79233	4.84105	4.84581	4.77696	4.88053	4.84305	4.81842	4.81917	4.82796	4.85663	4.72589	4.81257	4.78709	4.84831	4.83081	4.78267	4.81787	4.81709	4.80536	4.83012	4.82843
Lenticin	5.60141	6.12276	6.07136	5.28321	6.01193	5.62009	6.20609	6.04018	5.80347	3.58318	6.11239	6.09496	7.29581	6.28523	5.48796	6.31438	6.17996	5.52589	6.50419	5.55806	6.47723	5.65468	6.19675	6.28293	6.01923	5.8486	5.57361	5.64544	4.39429	5.35862	6.5034	5.83387	6.39665	6.29569	6.06275	5.66753	5.93087	5.71281	6.29194	6.1717	6.31603	5.59671	5.54457	5.41319	5.83823	4.90511	6.49472	5.98114	5.95188
Cystine	4.13865	4.43415	4.37164	4.70566	4.57196	4.77368	4.4553	4.84815	4.58619	4.72965	4.6351	3.98785	4.66541	4.12244	3.84149	4.43474	4.3551	4.5299	4.19841	4.2948	4.4252	3.70596	4.6578	4.66823	4.44791	4.71761	4.16998	4.32754	4.76871	4.21599	4.33392	4.43886	4.45265	4.36482	4.28348	4.18998	4.50277	4.60029	3.43385	3.99556	4.58318	4.29353	4.21725	4.57047	4.4384	4.47028	4.38252	4.59109	4.17563
Dioctyl phthalate	5.53776	5.42127	5.34259	5.36112	5.4417	5.44005	5.47357	5.43067	5.4	5.47453	5.46627	5.3884	5.43507	5.46808	6.20391	5.38544	5.44015	5.46089	5.423	5.3832	5.39336	5.40943	5.37676	5.49772	5.81102	5.44134	5.42599	5.5688	5.49914	5.47131	5.40876	5.37939	5.43633	5.46889	5.46918	5.53416	5.54173	5.80775	5.38915	5.46424	5.49707	5.54005	5.47518	5.4407	5.39451	5.42864	5.47971	5.3289	5.40261
8-Hydroxyguanine	4.36987	4.75528	4.78871	4.78729	4.95558	4.70913	4.80699	4.70784	4.71009	4.55809	4.7432	4.68293	4.89939	4.70387	4.41973	4.9686	4.94821	4.90054	4.69955	4.56815	4.76694	4.25996	4.73189	4.62331	4.70834	4.7881	4.56845	4.37824	4.78583	4.71119	4.69837	4.81264	4.5967	4.62434	4.51003	4.53199	4.49062	4.65097	4.88605	4.73966	4.77821	4.5757	4.53247	4.72125	4.67728	4.79752	4.78532	4.7595	4.71832
Toluene	3.85557	4.01252	3.76519	3.79312	3.80374	3.70572	3.91152	3.88268	3.84506	3.85695	3.94633	3.98514	3.99065	3.85822	3.89175	3.73168	3.81806	3.80717	3.85658	3.93737	3.8269	3.90059	3.89639	3.901	3.74237	3.77736	4.01116	3.9414	3.94643	3.80171	3.9344	3.95399	3.87369	3.79548	3.93133	3.96959	3.76032	3.97695	3.70866	3.90962	3.73358	3.8701	3.92713	3.70511	3.67896	4.01447	3.89354	3.94342	3.92721
Styrene	5.78124	5.71855	5.6683	5.80243	5.66575	5.65143	5.84561	5.80131	5.85441	5.73569	5.82238	5.81007	5.77457	5.80291	5.69226	5.72463	5.6303	5.62949	5.753	5.78965	5.75501	5.75958	5.79185	5.83034	5.81281	5.65496	5.8119	5.82722	5.69735	5.80626	5.62753	5.63542	5.5933	5.82104	5.83334	5.83734	5.82137	5.85094	5.62933	5.75432	5.76213	5.82297	5.7144	5.75797	5.80109	5.80911	5.77635	5.78047	5.73514
Cuminaldehyde	5.04711	5.02762	4.99592	5.0313	4.99691	5.01105	5.00865	5.06306	5.02198	5.04472	5.00963	5.00765	5.0149	5.0328	5.07432	5.00404	5.02368	5.01917	5.0569	5.03771	5.03308	5.05055	5.04939	5.01873	5.04188	5.04162	5.06808	5.06546	5.02172	5.0546	5.07408	4.99945	5.0475	5.07056	5.08804	5.08614	5.08015	5.03166	4.97471	5.03617	5.04391	5.01031	5.05586	5.00273	5.02265	5.03432	5.0403	5.03582	5.07055
Cyclohexanecarboxylic acid	4.09468	3.95709	4.10873	3.98892	3.68352	3.90201	4.09451	3.79182	3.89079	3.64882	4.06007	3.97024	3.99144	3.79762	4.15523	3.01584	3.90356	3.88742	3.58024	5.30266	3.97042	3.94393	4.00109	4.04133	3.29852	3.86919	4.06552	4.26723	4.05242	4.00831	4.62663	4.27613	3.94495	3.89221	4.16607	4.10764	4.05786	4.27147	4.39423	4.01612	3.94962	3.83944	3.71333	3.75072	4.27116	3.97881	4.25317	4.32632	3.67144
Kainic acid	6.5362	6.45391	6.53256	6.53792	6.49525	6.51435	6.5109	6.53233	6.52852	6.53361	6.50109	6.57294	6.49114	6.5536	6.58505	6.52412	6.54619	6.56297	6.56682	6.45528	6.56638	6.58428	6.54668	6.58385	6.58318	6.64458	6.57047	6.57552	6.51563	6.60993	6.53638	6.46833	6.54575	6.52864	6.57696	6.55617	6.39903	6.3967	6.33263	6.39652	6.31852	6.43346	6.39083	6.40576	6.33539	6.41213	6.33173	6.38696	6.40631
Hippuric Acid	3.47816	4.07309	4.62397	4.23989	4.14706	4.1972	4.19049	3.84419	4.27587	3.74924	4.2589	4.10243	4.27665	4.2504	3.86414	4.35118	4.53632	4.21345	4.13175	4.43396	4.68176	3.40264	3.73202	4.06978	3.21907	4.20635	4.13382	3.93978	3.88735	4.47743	4.39598	4.39145	4.68772	4.33028	4.54496	4.34941	4.28023	4.79825	4.75516	4.58225	4.43114	3.82861	4.23164	4.44518	4.1494	4.43524	4.28556	4.45211	4.72968
Prenalterol	2.94957	4.27072	5.10257	2.99533	4.53461	4.28065	4.39401	3.95885	4.92874	3.77359	4.90207	3.75025	5.14804	3.18566	3.86419	5.1182	4.05536	4.3225	5.09747	4.71101	4.35468	3.43195	4.03598	4.70953	5.16344	5.61391	3.09715	4.18287	4.20517	3.80418	5.1005	3.88397	4.05792	3.93829	5.03116	2.18873	3.92826	3.25388	5.83209	3.43936	5.32349	3.05053	3.03539	2.17841	3.82129	5.23228	4.38851	3.73866	3.07289
4-Hydroxynonenal	6.46881	6.43044	6.46967	6.46611	6.43623	6.49075	6.47696	6.48957	6.46724	6.4871	6.4661	6.45689	6.45041	6.45589	6.49135	6.43136	6.47456	6.48575	6.48644	6.46656	6.4759	6.48997	6.48243	6.44829	6.47583	6.47996	6.48157	6.49926	6.46392	6.48331	6.49179	6.45472	6.49232	6.47832	6.49503	6.48471	6.49867	6.51323	6.42435	6.482	6.45489	6.47726	6.49123	6.47347	6.46304	6.48174	6.46632	6.46946	6.47797
N-Methylaniline	5.72492	5.67451	5.69933	5.71816	5.66945	5.73376	5.72323	5.73521	5.69262	5.72748	5.71094	5.71729	5.70722	5.72241	5.74742	5.69062	5.74443	5.75227	5.77458	5.73099	5.71527	5.75143	5.76054	5.72083	5.7528	5.75064	5.74115	5.73984	5.75928	5.75127	5.74139	5.71197	5.72824	5.74872	5.74165	5.73578	5.74794	5.74575	5.66748	5.73125	5.72167	5.75364	5.74312	5.7239	5.71369	5.72586	5.71817	5.72877	5.73298
Nitrosobenzene	4.74465	4.66748	4.73657	4.73659	4.70777	4.72219	4.72697	4.75883	4.76688	4.74996	4.69229	4.75029	4.70859	4.73854	4.80058	4.7212	4.74599	4.77216	4.74467	4.66776	4.77046	4.78385	4.74361	4.74683	4.76404	4.83618	4.76576	4.77399	4.72405	4.78488	4.74061	4.68701	4.7574	4.76755	4.79978	4.77187	4.62163	4.63493	4.57636	4.60992	4.55278	4.6417	4.62666	4.59995	4.57328	4.60499	4.54457	4.60129	4.60884
4-Nitrophenol	4.69529	4.60414	4.73889	4.72123	4.62322	4.70183	4.71481	4.69235	4.7435	4.75721	4.6584	4.72172	4.64057	4.72401	4.75159	4.6873	4.75535	4.76276	4.74914	4.65526	4.74829	4.74997	4.75611	4.72342	4.70514	4.76154	4.74831	4.71784	4.69686	4.77084	4.69633	4.64269	4.68798	4.68204	4.75667	4.68718	4.92585	4.80711	4.68647	4.73056	4.59999	4.65695	4.70225	4.69631	4.63286	4.72702	4.63248	4.708	4.71623
Cnidilide	4.78683	4.95143	4.9007	4.98044	4.86067	4.95283	4.8994	5.0067	4.92747	4.92898	5.00106	4.87223	4.78604	4.92218	5.10397	4.83884	4.86348	4.8819	4.90881	4.9166	4.90238	4.96862	4.89872	4.88261	4.93961	4.94109	4.94198	4.9729	4.89997	4.88101	4.89984	4.86324	4.9117	4.92941	4.98482	4.98457	4.93439	5.28351	4.86282	4.90163	4.90511	4.94536	4.92427	4.84824	4.85169	4.89559	4.8057	4.94916	4.93582
Tetradecanedioic acid	4.53375	4.35954	4.6976	4.60954	4.46936	4.58713	4.51002	4.46146	4.53426	4.43969	4.47266	4.58093	4.58232	4.38934	4.50789	4.34858	4.51395	4.45687	4.48988	5.13016	4.53922	4.52391	4.49032	4.51081	4.39118	4.64324	4.54404	4.66099	4.69684	4.61823	4.68429	4.54458	4.53241	4.43265	4.58185	4.68641	4.50062	4.53631	4.7914	4.60625	4.42411	4.50918	4.53473	4.54664	4.46636	4.5235	4.47513	4.74773	4.42908
Phosphoglycolic acid	4.85746	4.81337	4.88398	4.89937	4.86339	4.9015	4.89235	4.92615	4.92522	4.88131	4.87253	4.86586	4.87045	4.86262	4.96913	4.8858	4.9519	4.9445	4.8841	4.85807	4.91085	4.91718	4.8948	4.93012	4.9312	5.06227	4.89331	4.92109	4.89028	4.92592	4.88683	4.86803	4.92984	4.93875	4.94781	4.93011	4.99751	5.00073	4.74867	4.75664	4.69078	4.76997	4.74091	4.74314	4.71987	4.75731	4.72125	4.74824	4.73913
Ultram	4.17846	4.51874	4.28392	4.28774	3.93447	4.35937	4.33502	4.44678	4.37278	4.40883	4.52368	4.00657	4.05811	4.2144	4.60097	4.12142	4.09218	4.34228	4.26185	4.1355	4.24196	4.51677	3.9962	4.21589	4.25416	4.47831	4.19051	4.29153	4.17639	4.16473	4.27356	4.24767	4.53111	4.24341	4.39684	4.45117	4.36086	4.74869	4.23103	4.04195	4.25628	4.34546	4.48555	4.0154	4.28684	4.00342	4.15786	4.45825	4.21675
Alpha-Bisabolol oxide A	4.94773	4.90754	4.97713	4.98894	4.90941	4.97634	4.92694	4.96602	4.87353	4.9363	4.97137	4.93441	4.95301	4.93486	4.98705	4.89197	4.96196	4.91699	4.93717	4.88874	4.93665	4.9663	4.96728	4.91802	4.97409	4.93633	4.95763	4.98886	4.92627	4.9417	4.98288	4.92214	5.01917	4.9092	4.99751	5.04313	4.96088	5.0167	4.86048	4.8901	4.8063	4.97879	4.96705	4.95372	4.97668	4.91996	4.9488	5.00442	5.00954
Ibuprofen glucuronide	5.90969	5.98527	5.55711	5.74508	5.99638	5.79489	5.64051	5.62949	5.53567	5.88746	5.63695	5.39067	5.7066	6.25976	5.43966	5.80354	5.58974	5.51409	5.85699	5.65895	5.68312	5.88216	5.48746	5.59297	5.67176	5.58753	5.25999	5.5261	5.59791	5.32791	5.68739	5.8066	5.8122	5.56068	5.18318	5.59576	5.65779	5.60286	5.71207	5.65797	5.52782	5.67998	5.8296	5.3857	5.62298	5.51204	5.66899	5.78749	5.81892
Nopalinic acid	4.38119	4.18744	4.47562	4.20128	4.32319	4.14312	4.21113	4.11775	4.05323	4.08142	4.32881	4.35833	4.18088	4.51889	4.04895	3.9849	4.2184	4.32852	4.01067	4.0987	4.2748	4.1349	4.24142	3.86074	4.518	4.06547	4.14585	4.08469	3.95224	4.1413	4.24323	4.28884	4.10133	3.94991	4.09224	4.24422	4.1405	4.03905	4.29307	4.31184	4.04347	3.61873	3.85527	4.14966	4.08069	4.26982	4.26318	4.30187	4.15369
Azinphos-methyl	4.7867	4.84939	4.77009	4.86082	4.7075	4.85612	4.76836	4.81642	4.7701	4.75518	4.78698	4.73184	4.75318	4.72822	4.81301	4.7011	4.8043	4.8067	4.84571	4.74707	4.85227	4.79475	4.87973	4.7695	4.83146	4.83597	4.80601	4.84461	4.77384	4.84346	4.83522	4.82135	4.8781	4.86797	4.81079	4.77613	4.88486	4.93603	4.76939	4.84032	4.7722	4.90943	4.85944	4.7563	4.76686	4.84769	4.85967	4.86341	4.83123
3-Guanidinopropionic Acid	4.71797	4.56688	4.92308	4.76806	4.75063	4.73557	4.74525	4.83894	4.75214	4.58403	4.91827	4.86334	4.87436	4.70195	4.58321	4.63903	4.9923	4.89363	4.65877	4.55001	4.90414	4.66908	4.91497	4.6179	4.99916	4.93893	4.66132	4.74593	4.63611	4.84756	4.76776	4.7281	4.71884	4.57714	4.45509	4.6893	4.6777	4.51914	4.76671	4.81902	4.56305	4.38167	4.23685	4.73413	4.69231	4.70385	4.70663	4.6751	4.70609
2-Nitrophenol	4.81048	4.67312	4.79522	4.78721	4.79572	4.75244	4.78789	4.76301	4.78543	4.81744	4.74454	4.78269	4.76771	4.74528	4.80719	4.77368	4.82642	4.7778	4.77784	4.72926	4.81572	4.77306	4.79322	4.77925	4.81626	4.81196	4.79124	4.80903	4.77729	4.83388	4.76278	4.75192	4.76432	4.76049	4.77461	4.77102	4.90198	4.81088	4.77004	4.77267	4.74379	4.82684	4.818	4.86467	4.74717	4.81266	4.69801	4.78339	4.79233
Succinic anhydride	4.15468	4.25006	4.28584	4.25303	4.42774	4.18976	4.2976	4.27206	4.24022	4.18476	4.47298	4.44131	4.36843	4.39193	3.90902	4.30184	4.29985	4.35831	4.26205	4.05676	4.35043	4.01026	4.36299	4.24935	4.42351	4.24852	4.19737	4.36684	4.2935	4.22419	4.1822	4.32	4.37381	4.2356	3.89776	4.26158	4.07724	3.82917	4.22243	4.19816	4.23082	4.00004	4.02608	4.1649	4.14676	4.16966	4.26219	4.16731	4.16647
Tris(2-butoxyethyl) Phosphate	5.14729	4.987	5.01799	5.10315	5.00454	5.07883	5.05814	5.05866	5.02175	5.09884	5.12823	5.07431	5.05199	5.05812	5.05913	5.0652	5.06474	5.01791	5.02339	5.01831	5.07405	5.0956	5.0337	5.01534	5.48034	5.09388	5.14609	5.11697	5.10394	5.07604	5.12135	5.03208	5.12186	5.08492	5.11734	5.15044	5.12592	5.27583	4.96553	5.06965	5.12876	5.29714	5.16613	5.06033	5.14071	5.10151	5.07088	5.09	5.1159
Terephthalic Acid	4.49414	4.92953	4.24214	4.99248	5.1455	4.77203	4.49925	4.62787	5.26488	4.24647	5.43053	4.87122	5.20388	4.58866	4.43207	4.64357	4.17846	4.64047	4.87774	4.64031	5.12031	5.26267	4.7762	4.98678	4.97602	4.59199	4.41746	4.58929	4.18698	4.8483	4.8925	4.65253	5.39959	4.62877	5.33303	5.43676	5.03646	4.47695	4.59354	5.0827	5.03403	4.39886	4.85598	4.72296	4.6623	5.00204	4.50889	4.30453	5.05175
1,3-Dihydro-(2H)-indol-2-one	2.8058	3.81872	4.70122	4.07399	3.69196	4.32472	4.13589	3.82023	4.23011	3.99463	4.0259	3.61914	3.34015	4.04789	3.798	4.09664	4.50861	3.57717	4.1812	4.70944	4.72589	3.71698	2.78795	3.35787	2.80291	4.15103	3.52023	2.79346	3.59647	4.2116	4.24643	4.37861	4.70535	4.41752	4.47471	3.48707	3.48633	5.18793	4.7498	4.64346	4.62327	3.50441	4.2798	4.47367	3.76665	4.07328	3.86279	4.06736	4.51113
Kobusone	5.27377	5.23619	5.28677	5.25736	5.21727	5.30964	5.22912	5.27683	5.27433	5.25135	5.25922	5.22254	5.20963	5.22591	5.29887	5.21551	5.25824	5.27891	5.23561	5.28132	5.2305	5.27024	5.28689	5.24156	5.31665	5.24503	5.21722	5.2641	5.1855	5.2763	5.2682	5.25713	5.24956	5.27026	5.28667	5.28095	5.23179	5.26921	5.16774	5.22639	5.22433	5.30054	5.25868	5.226	5.24204	5.26526	5.2357	5.24348	5.25381
Histidinal	5.03542	5.00896	5.02648	5.02556	4.97834	5.06639	5.01092	5.04533	5.0415	5.03905	5.01444	4.99595	4.99728	5.01771	5.04091	4.97131	5.01707	5.01504	5.0356	5.01518	4.99618	5.0387	5.02072	5.03	5.0423	5.03252	5.03218	5.02297	5.02355	5.0419	5.02401	4.9812	5.03079	5.02268	5.05273	5.02483	5.01802	4.99268	4.95148	5.04086	4.99101	5.03883	5.0338	5.00948	4.99343	5.01626	5.01788	5.02841	5.03163
3-Methoxyanthranilate	4.55583	4.41532	4.53435	4.57067	4.5603	4.51811	4.54429	4.54957	4.58395	4.55453	4.51327	4.54297	4.50819	4.50419	4.59945	4.52359	4.53561	4.57762	4.54371	4.43677	4.58663	4.65542	4.53131	4.54081	4.71287	4.61527	4.57518	4.54676	4.55264	4.64006	4.59181	4.48732	4.61039	4.59815	4.67803	4.53168	4.42547	4.36597	4.33074	4.38643	4.274	4.38029	4.35589	4.34585	4.39033	4.39785	4.32431	4.37682	4.34473
Oxamyl	5.48807	5.46452	5.48894	5.49981	5.46362	5.51903	5.51065	5.51908	5.49026	5.5224	5.50363	5.50949	5.50978	5.51139	5.5265	5.47247	5.50985	5.51812	5.51059	5.5002	5.51118	5.50899	5.53413	5.51312	5.52735	5.52525	5.53227	5.50431	5.52199	5.52529	5.53945	5.50924	5.53582	5.51905	5.52921	5.51127	5.52977	5.53848	5.45202	5.53396	5.48639	5.54363	5.53846	5.50357	5.51133	5.51761	5.51117	5.51129	5.5233
Cyclopentanol	6.77039	6.67518	6.7606	6.65974	6.78114	6.69793	6.68156	6.67681	6.72943	6.70095	6.72222	6.75966	6.68553	6.86553	6.59134	6.74096	6.70776	6.8214	6.68356	6.65035	6.71097	6.65505	6.73576	6.73755	6.70036	6.69018	6.7065	6.75212	6.75597	6.6815	6.76783	6.74585	6.7674	6.73443	6.64741	6.77241	6.70565	6.63164	6.76582	6.67754	6.75031	6.62161	6.65119	6.66564	6.68888	6.66973	6.8204	6.71457	6.70268
N-Acetyl-b-glucosaminylamine	5.29255	5.20425	5.32497	5.2705	5.23874	5.33737	5.26056	5.33704	5.28551	5.28218	5.25051	5.2788	5.24231	5.26442	5.36365	5.20344	5.2955	5.27856	5.26992	5.20899	5.28564	5.28512	5.32736	5.2872	5.30072	5.33182	5.27919	5.29708	5.28204	5.32188	5.28243	5.21374	5.29977	5.25879	5.3192	5.28771	5.31909	5.30804	5.18445	5.29018	5.23884	5.28449	5.30781	5.27445	5.26729	5.28239	5.28425	5.27337	5.27624
Methidathion	6.32096	6.23978	6.30692	6.33484	6.27935	6.32009	6.31412	6.30518	6.32364	6.34708	6.30589	6.32828	6.29565	6.31007	6.32351	6.28962	6.31938	6.31266	6.32379	6.26621	6.33073	6.33758	6.32231	6.32992	6.34037	6.31196	6.34212	6.31832	6.30895	6.35525	6.29943	6.26648	6.29252	6.29337	6.32334	6.29663	6.27256	6.31685	6.24493	6.2962	6.23393	6.31203	6.31178	6.30329	6.28529	6.314	6.22779	6.30928	6.30768
Indole	6.0213	5.99757	6.01604	6.00382	5.9732	6.02716	6.03428	6.04429	6.02177	6.02749	6.0266	6.00553	6.04715	6.01142	6.03194	5.98444	6.03171	6.01802	6.04932	6.01486	6.02418	6.06896	6.05979	5.99317	6.05196	6.02122	6.03893	6.02212	6.01209	6.01613	6.02606	5.99667	6.02956	6.0515	6.02107	6.00043	6.02087	6.06545	5.94503	6.0211	6.00767	6.05262	6.02844	6.01198	5.98637	6.00067	5.99899	6.00759	6.01094
Nirvanol	3.94887	3.95903	4.09563	4.00702	3.96385	3.99028	4.14501	3.83701	3.92652	3.93667	4.07158	3.89528	4.02503	4.03291	4.12932	3.88351	3.99154	4.01233	4.01054	3.97879	4.03097	3.97099	4.09584	4.07027	4.0326	4.06007	3.84316	4.19598	3.96062	4.06114	3.92201	3.87348	4.12999	4.11659	3.86256	4.00507	4.19753	4.20157	4.09172	4.086	4.15854	4.02456	4.0873	4.02933	4.04694	4.12556	4.08494	4.0827	4.14367
Cyclohexane	8.05366	8.0067	8.04613	8.04455	8.00989	8.07657	8.03725	8.07836	8.04846	8.06181	8.03914	8.01065	8.00803	8.02886	8.08119	7.99119	8.06196	8.05662	8.07868	8.02693	8.02796	8.05308	8.05809	8.03944	8.06352	8.06202	8.04246	8.05617	8.03763	8.06611	8.04484	8.00722	8.04238	8.04142	8.05912	8.04148	8.06873	8.03221	7.96898	8.04036	8.02298	8.0637	8.07056	8.03732	8.03155	8.04721	8.02941	8.05066	8.05489
Chlorobenzene	7.22093	7.19459	7.22112	7.21556	7.18238	7.22517	7.21918	7.23291	7.20936	7.2267	7.2281	7.19662	7.17355	7.20027	7.22935	7.18425	7.21377	7.22029	7.23972	7.21343	7.2169	7.24895	7.26246	7.19634	7.24273	7.21514	7.23522	7.22628	7.21624	7.22291	7.22598	7.20054	7.23552	7.2316	7.22207	7.21871	7.2323	7.27668	7.16075	7.22986	7.20916	7.26507	7.22719	7.22251	7.20846	7.22735	7.21393	7.22213	7.23093
3-Deoxyglucosone	4.63948	5.55075	4.30815	5.15889	5.20171	5.09717	5.21657	5.329	4.61093	4.37662	4.64808	5.16328	4.69233	4.01663	5.27719	4.4899	4.40381	4.30541	4.75418	5.1549	4.52389	3.17989	5.1018	5.1984	4.16363	4.56062	3.43618	4.17854	5.2919	4.20194	4.19227	4.99815	4.91347	5.04561	3.81002	4.87497	5.14962	4.28646	5.29928	4.79744	5.29381	4.1712	5.14539	4.42424	5.33317	4.70517	4.96178	5.10402	4.74795
(+/-)-Pelletierine	5.84563	5.80082	5.83232	5.83018	5.79884	5.84753	5.82535	5.84915	5.82996	5.84941	5.81041	5.81924	5.80048	5.83468	5.86227	5.78069	5.85535	5.82741	5.85992	5.81568	5.8315	5.84819	5.85305	5.83345	5.84798	5.84344	5.83879	5.86029	5.82753	5.85868	5.83712	5.81262	5.83107	5.84383	5.85137	5.84827	5.85592	5.81907	5.78064	5.82591	5.81052	5.85078	5.8641	5.81262	5.83447	5.83474	5.83009	5.8349	5.85311
Ovalicin	5.75516	5.76259	5.7812	5.77868	5.75372	5.81772	5.78908	5.82511	5.78081	5.79516	5.79874	5.78784	5.76482	5.76772	5.83422	5.72433	5.7947	5.77303	5.81676	5.76758	5.76423	5.78864	5.81597	5.78689	5.79968	5.8091	5.79085	5.80664	5.80383	5.79811	5.79814	5.78084	5.78158	5.77405	5.78025	5.78282	5.781	5.82682	5.74606	5.79008	5.77527	5.80102	5.8424	5.79875	5.7788	5.79022	5.7881	5.80106	5.78112
N-Acetylaspartylglutamic acid	5.39728	5.31146	5.37843	5.39321	5.34074	5.46302	5.4098	5.46854	5.40612	5.44205	5.38604	5.37052	5.35425	5.3941	5.49268	5.32543	5.38287	5.41716	5.43132	5.40024	5.41514	5.41999	5.45605	5.46597	5.43709	5.45097	5.41599	5.48214	5.39307	5.43041	5.43501	5.3682	5.46882	5.45685	5.48735	5.45799	5.40081	5.47484	5.31764	5.41751	5.40652	5.4837	5.45548	5.41642	5.42212	5.43735	5.39542	5.44908	5.41013
Lichenin	4.60925	5.45444	4.56921	5.18384	5.18737	5.05562	5.1904	5.27248	4.65403	4.43296	4.79785	5.21197	4.70064	4.4205	5.21334	4.5896	4.59761	4.42289	4.6922	5.16671	4.59246	3.93698	5.10006	5.18588	4.30437	4.65182	4.13103	4.4821	5.2173	4.33064	4.35373	4.99781	4.90553	5.01024	4.20617	4.89983	5.01358	4.31897	5.19868	4.73034	5.08022	4.30083	4.97881	4.48474	5.2094	4.56823	4.79139	4.99714	4.51665
Pyrroline hydroxycarboxylic acid	5.41011	5.31567	5.38133	5.41149	5.33162	5.46508	5.43126	5.46123	5.41267	5.43524	5.37932	5.37555	5.34065	5.41393	5.47869	5.33164	5.39422	5.41641	5.43757	5.40778	5.4214	5.42723	5.4458	5.45673	5.43209	5.44854	5.41603	5.46181	5.40404	5.44058	5.43566	5.36402	5.46153	5.46395	5.48368	5.43753	5.41875	5.4524	5.34264	5.43619	5.41202	5.47699	5.45071	5.4131	5.4213	5.4507	5.38398	5.44137	5.42337
1-Kestose	6.90172	7.62814	6.77454	7.25057	7.29795	7.17101	7.34533	7.37096	6.80263	6.632	6.96162	7.29594	6.88639	6.67384	7.38889	6.84786	6.75477	6.75731	6.97625	7.33399	6.7873	6.32868	7.20006	7.31429	6.57638	6.82359	6.45939	6.70647	7.35315	6.64818	6.64953	7.141	7.11497	7.25473	6.57414	7.08162	7.20806	6.63624	7.31452	6.94269	7.31553	6.4699	7.20229	6.67558	7.41778	6.84325	7.09768	7.13657	6.86543
Latrunculin B	6.66957	6.46434	6.46883	6.4618	6.45314	6.55741	6.4601	6.53971	6.46603	6.50296	6.46976	6.43803	6.44595	6.54418	6.51163	6.43896	6.53675	6.48225	6.66478	6.5439	6.47742	6.48705	6.46947	6.44915	6.55439	6.48168	6.47634	6.47665	6.4655	6.47844	6.47258	6.43175	6.46763	6.46898	6.47732	6.51122	6.68218	6.4813	6.39953	6.54602	6.44086	6.47816	6.48175	6.45834	6.48847	6.48759	6.46653	6.48452	6.48383
Astromicin	4.83495	4.78451	4.8583	4.96578	4.89859	4.97965	4.88439	4.91253	4.91451	4.8604	4.87436	4.75609	4.82079	4.83142	4.85954	4.97839	4.79834	4.922	5.01042	4.7494	4.89669	4.89223	4.88245	5.01204	4.88711	4.82636	4.89494	4.89929	4.90162	4.84485	4.98249	4.91547	4.98337	4.88699	4.9098	4.88992	4.86554	4.9063	4.78251	5.34264	5.18244	5.42049	4.98194	4.99679	4.96448	4.97938	4.90808	4.81147	4.9865
Hymenoxon	6.33587	6.3252	6.35643	6.34243	6.30444	6.38184	6.37764	6.38744	6.35671	6.36903	6.35557	6.3199	6.30951	6.34473	6.40513	6.2812	6.35607	6.36059	6.37974	6.32825	6.32774	6.35493	6.36794	6.36461	6.36949	6.37179	6.34122	6.3664	6.34814	6.37241	6.36443	6.32529	6.34229	6.34588	6.36818	6.34803	6.3467	6.36569	6.28395	6.34452	6.32055	6.37425	6.39127	6.35025	6.35239	6.35089	6.32638	6.35289	6.34137
Creatinine	5.03933	4.98005	5.28557	5.08685	5.20921	5.01281	5.09423	5.16503	5.0484	4.9069	5.24053	5.12066	5.27768	5.12495	4.94733	4.9622	5.20438	5.34767	4.99689	4.96515	5.14401	5.02111	5.2565	5.03724	5.20214	5.18705	5.00617	5.1784	5.11003	5.04359	5.08083	5.13107	5.13367	5.02284	4.99285	5.07848	5.02084	4.90814	5.21668	5.17437	5.09023	4.78854	4.95048	5.08928	5.1382	5.15426	5.20973	5.21678	5.05034
Dihydrozeatin	5.65308	5.51821	5.61573	5.63488	5.52765	5.65113	5.59534	5.64582	5.63257	5.61158	5.62696	5.54967	5.56041	5.62413	5.66344	5.53674	5.61088	5.62304	5.60061	5.59135	5.59397	5.62971	5.64612	5.60001	5.6269	5.64079	5.61673	5.64044	5.58024	5.61313	5.62629	5.54801	5.60363	5.60535	5.63729	5.62664	5.63813	5.61289	5.48805	5.6392	5.55718	5.58437	5.62632	5.57788	5.56076	5.62468	5.58282	5.63565	5.63034
Chavicol	3.17197	2.21581	3.47244	2.25123	3.08047	3.10402	2.44608	2.40933	2.35836	4.02683	2.35308	2.2449	2.22531	2.26704	4.51766	2.27518	2.41532	2.59997	3.39336	2.2283	4.53075	2.51054	3.98877	3.21958	2.24034	3.19913	2.23672	2.40263	2.42818	2.89069	4.63725	3.77395	2.2213	2.7069	2.40484	2.69804	3.01264	3.48331	2.95237	4.07339	2.61035	2.24535	3.05271	2.70874	2.29997	4.10781	2.20354	2.71158	2.96622
L-Cystine	5.02408	5.33028	5.25826	5.48605	5.44144	5.54102	5.36339	5.59346	5.36692	5.48429	5.49734	5.08472	5.49114	5.03334	5.01684	5.27116	5.35485	5.4321	5.1257	5.15044	5.27122	4.67267	5.40628	5.37049	5.34229	5.54882	5.08048	5.20996	5.47933	5.10946	5.23357	5.4214	5.24605	5.15797	5.09655	5.09306	5.29632	5.33358	4.76219	5.0659	5.42666	5.13514	5.0764	5.38548	5.21963	5.31873	5.37281	5.46486	5.20681
5-Hydroxyindoleacetic acid	6.02368	6.50229	6.36188	6.40238	6.64164	6.01749	5.93313	6.04122	6.09772	6.32332	6.52263	6.06553	6.43436	5.96283	5.4549	6.61085	6.03724	6.45479	6.21167	6.2012	6.32865	5.48854	5.91095	6.02812	6.0729	6.2839	6.23046	6.0913	6.4081	6.34384	6.36653	6.40228	6.30486	5.78505	6.15284	6.36068	6.34174	6.28237	6.54545	6.37606	6.33628	6.03108	6.01838	6.2945	6.34004	6.44727	6.53857	6.26774	6.33542
4'-(Nitrosomethylamino)-1-(3-pyridyl)-1-butanone	7.82341	7.78503	7.74915	7.82998	7.74161	7.72774	7.91664	7.83225	7.91996	7.79571	7.8402	7.85389	7.80594	7.87836	7.77803	7.74927	7.6968	7.7035	7.79542	7.79837	7.78395	7.80009	7.83105	7.872	7.85763	7.71515	7.8439	7.87791	7.75081	7.81889	7.69872	7.68385	7.66057	7.86328	7.87805	7.87555	7.84541	7.87498	7.67301	7.7739	7.76079	7.85652	7.76695	7.78986	7.81741	7.83925	7.76828	7.79307	7.7655
Daucol	4.41769	3.28739	4.42953	4.34774	4.54233	3.2975	3.88115	3.5505	4.53556	3.87015	4.35148	4.0764	3.71179	4.20327	3.5219	3.91304	3.30098	3.84831	3.86772	4.21456	4.25061	4.23624	3.8872	4.05046	4.29931	3.94403	4.35751	3.90467	3.47987	4.07383	4.06952	3.77615	4.25356	4.07784	5.12686	4.11981	4.36787	4.32551	3.98311	4.28305	3.96791	4.6567	3.93893	4.78501	4.70605	4.1829	4.28627	4.61492	4.01415
Piperonyl Butoxide	5.73947	5.66975	5.69771	5.71205	5.667	5.72993	5.67827	5.70764	5.72582	5.69479	5.69649	5.65857	5.6549	5.67824	5.72455	5.61835	5.73748	5.72569	5.73445	5.68961	5.68305	5.71828	5.73487	5.70123	5.70867	5.72227	5.7099	5.7079	5.69493	5.73251	5.69713	5.65121	5.67769	5.70311	5.73583	5.69196	5.74384	5.66614	5.55648	5.72226	5.64655	5.67199	5.73229	5.64984	5.66884	5.70573	5.65574	5.71491	5.70704
Mimosine	5.00986	4.92773	4.98443	5.01262	4.94565	5.06975	5.03776	5.07098	5.01597	5.02889	5.00063	4.97848	4.95906	4.99953	5.08461	4.92939	5.0083	5.02743	5.0296	5.01302	5.02184	5.00197	5.04102	5.06059	5.0497	5.06264	5.02755	5.08048	5.02392	5.04803	5.04034	4.95347	5.06885	5.06614	5.07928	5.04266	4.99975	5.07707	4.93345	5.02731	4.99267	5.08921	5.07107	5.01783	5.01809	5.05089	4.97374	5.05249	4.99668
4-Hydroxyquinoline	4.96457	5.18556	5.1189	5.13452	5.28526	4.96885	4.89637	4.96766	4.96172	5.07948	5.21034	4.91339	5.1451	4.89379	4.78709	5.26391	4.92274	5.16695	5.03476	5.00769	5.08668	4.78058	4.89415	4.91429	4.96492	5.04076	5.02116	4.9446	5.12186	5.08444	5.10719	5.10729	5.0657	4.84642	5.00774	5.1004	5.08256	5.06683	5.18934	5.09826	5.06547	4.90936	4.9248	5.04369	5.05152	5.13578	5.2036	5.04909	5.07705
Phytuberin	5.12932	5.06939	5.16149	5.13783	5.12071	5.18425	5.07377	5.20659	5.06855	5.1006	5.12175	5.16462	5.11217	5.09554	5.21241	5.06294	5.13337	5.15094	5.20951	5.05884	5.14471	5.15995	5.16355	5.12369	5.13932	5.17913	5.13443	5.0945	5.09536	5.1262	5.12156	5.03518	5.17331	5.11717	5.09705	5.11479	5.11498	5.13373	5.05875	5.11695	5.04188	5.16435	5.16389	5.09182	5.11592	5.14465	5.14297	5.12036	5.10139
TIAZOFURIN	4.44113	4.4615	4.82596	4.6606	4.60914	4.54677	4.64762	4.78615	4.62127	4.5498	4.7375	4.59696	4.58019	4.47022	4.34161	4.10632	4.75299	4.76864	4.61101	4.48529	4.63449	4.00282	4.699	4.39706	4.71867	4.80522	4.47127	4.50299	4.54848	4.72253	4.63312	4.69277	4.52307	4.56953	4.36071	4.47075	4.41993	4.53378	4.7161	4.59819	4.57376	4.23334	4.18846	4.66063	4.60065	4.60613	4.64332	4.66226	4.70961
Triethylenemelamine	5.44563	5.40192	5.46791	5.51463	5.36989	5.54604	5.41296	5.48798	5.48888	5.49592	5.44763	5.37579	5.44034	5.47593	5.51159	5.40698	5.5036	5.45684	5.45735	5.45762	5.43197	5.44549	5.4874	5.4793	5.44023	5.463	5.41405	5.49233	5.41767	5.47783	5.44406	5.39837	5.41736	5.46099	5.48248	5.46029	5.49118	5.47566	5.32858	5.44683	5.40066	5.41627	5.47553	5.4179	5.37991	5.42965	5.4303	5.43195	5.45958
Netilmicin	4.93281	4.82669	4.84052	4.95799	4.90303	5.00956	4.91226	4.97332	5.00523	4.89742	4.93642	4.84327	4.87372	4.9168	4.86534	4.98222	4.73751	4.89646	5.06169	4.81552	4.93855	4.95724	4.97728	5.06582	4.96522	4.86074	4.97588	4.9701	4.97654	4.92966	5.03072	4.99898	5.05305	4.91418	4.97509	4.94763	4.90113	5.0269	4.79376	5.37735	5.18737	5.44968	5.0222	5.04114	4.96496	5.0207	4.98088	4.82886	5.03587
Gentamicin C	4.94128	4.831	4.84282	5.06476	4.92577	5.0756	4.96985	4.96814	5.00442	4.91298	4.96833	4.90309	4.8971	4.95715	4.92698	5.04396	4.83929	4.94627	5.10429	4.82871	4.96385	4.95312	4.96087	5.09008	4.99366	4.89845	5.01199	5.00136	4.96995	4.92868	5.05077	4.99301	5.09603	4.97647	4.95523	4.96363	4.9518	5.00858	4.84772	5.40955	5.26824	5.51059	5.10162	5.09282	5.02098	5.04718	4.97538	4.87468	5.08766
N-(Hydroxymethyl)acrylamide	3.64624	4.62019	4.3833	4.09979	4.20077	3.87114	4.6064	4.3164	3.95054	4.34287	4.28695	4.54173	4.65634	3.31582	3.61444	4.33609	4.58573	4.42042	4.76345	4.49568	4.84724	4.70402	4.28054	3.49014	4.56813	4.24932	4.61803	4.56176	4.75873	4.97429	4.78378	3.92459	4.43459	4.38785	4.81694	3.7481	4.17857	4.36827	4.73242	4.61973	4.29203	4.63648	4.42788	4.79676	4.60233	4.80088	4.19282	4.83855	4.45632
Hydrocotarnine	4.26197	4.16281	4.17618	4.22503	4.18923	4.21224	4.19748	4.24275	4.23181	4.22876	4.16828	4.28987	4.22681	4.22562	4.25173	4.22325	4.20413	4.25106	4.20801	4.16299	4.27425	4.25974	4.23952	4.28204	4.2843	4.35384	4.28602	4.27383	4.23596	4.31314	4.24149	4.17161	4.22517	4.24959	4.2688	4.23174	4.1006	4.17122	4.14244	4.21574	4.04565	4.25889	4.20497	4.17706	4.1547	4.17653	4.06474	4.11951	4.15971
Cerulenin	4.43207	4.31613	4.43254	4.46434	4.36745	4.40567	4.38934	4.46892	4.47738	4.46363	4.36754	4.47477	4.42026	4.45126	4.47175	4.41291	4.40781	4.44814	4.47792	4.39526	4.46476	4.4695	4.49907	4.52471	4.45995	4.46226	4.53015	4.48753	4.45967	4.52568	4.44429	4.34349	4.43992	4.43105	4.49978	4.45019	3.62142	4.52276	3.75033	3.67101	3.69011	3.66661	3.66732	3.59255	3.71555	3.66355	3.75567	3.78343	3.77583
Vanillylamine	4.94073	5.21029	5.13773	5.15767	5.32102	4.93381	4.86619	4.93272	4.93574	5.09831	5.22814	4.90118	5.16002	4.85003	4.67683	5.2919	4.91042	5.1816	5.01846	4.99087	5.09472	4.6895	4.83778	4.86698	4.92446	5.04352	5.00674	4.92225	5.13119	5.08284	5.1108	5.10628	5.05676	4.7244	4.96496	5.10348	5.07782	5.05054	5.21967	5.08613	5.06219	4.86409	4.85928	5.04753	5.04145	5.15041	5.22297	5.02334	5.07206
Maltotetraose	6.316	7.04531	6.30043	6.75847	6.82754	6.72036	6.84711	6.92197	6.28194	6.15686	6.54071	6.61115	6.39973	6.10146	6.75018	6.34717	6.30289	6.2972	6.45701	6.80038	6.35824	6.03222	6.73826	6.86477	5.92922	6.42055	5.84775	6.13343	6.80488	6.18553	6.15605	6.61965	6.60929	6.69394	6.07086	6.56608	6.63354	6.14874	6.83313	6.46712	6.87332	5.95068	6.69615	6.18333	6.90677	6.36465	6.61536	6.69453	6.42826
Dinoterb	4.47498	4.36827	4.44679	4.45945	4.45602	4.4238	4.44876	4.48571	4.4683	4.47886	4.43049	4.47566	4.44289	4.5101	4.53917	4.42725	4.49567	4.49224	4.50264	4.40273	4.50839	4.49642	4.46864	4.50977	4.44456	4.58399	4.50682	4.50307	4.47567	4.58601	4.4678	4.39347	4.49356	4.47912	4.53465	4.48049	4.04892	4.12934	4.11512	4.22136	3.95312	4.12004	4.21168	4.2819	4.20241	4.19784	4.13818	4.23558	4.30934
Aprobarbital	4.73504	4.6495	4.73893	4.78281	4.64461	4.75094	4.6988	4.76959	4.71385	4.71912	4.73256	4.71381	4.64692	4.7043	4.79009	4.64604	4.65711	4.69744	4.73321	4.60238	4.72916	4.73041	4.79023	4.76524	4.76006	4.75502	4.67963	4.72212	4.69228	4.81098	4.71573	4.66187	4.75396	4.77759	4.80362	4.7353	4.68154	4.82036	4.68064	4.69242	4.71542	4.73547	4.76654	4.75647	4.71677	4.75408	4.67154	4.75899	4.74352
Lubiprostone	6.13337	6.06284	6.1058	6.08194	6.0622	6.18298	6.08469	6.18073	6.10004	6.10708	6.12376	6.04215	6.04659	6.04574	6.09457	6.0309	6.1469	6.13064	6.19607	6.06509	6.06371	6.05497	6.06842	6.06747	6.11228	6.10455	6.05754	6.06786	6.06666	6.11977	6.09154	6.03779	6.08138	6.05094	6.07737	6.04739	6.15191	6.0486	5.96954	6.0903	6.02746	6.09806	6.12447	6.06278	6.08341	6.07871	6.06007	6.10721	6.09387
Creatine	6.98069	6.92177	7.19467	7.04683	7.09637	7.01523	6.98662	7.12964	6.98635	6.90566	7.14444	7.09604	7.13656	6.88646	6.88196	6.89239	7.19181	7.1012	6.94037	6.85653	7.16504	6.98234	7.15933	6.88814	7.19797	7.03232	6.85747	6.98918	6.84317	6.99462	7.03912	7.00826	6.9469	6.89649	6.80888	6.92979	6.97375	6.84694	7.10445	7.16079	6.94546	6.68132	6.69474	7.03792	6.96384	7.04008	7.07879	7.07164	7.01814
Stachyose	5.96625	6.66886	5.85904	6.29627	6.31976	6.26406	6.42246	6.46354	5.90769	5.6872	6.07943	6.15504	5.94348	5.7253	6.31861	6.00695	5.76144	5.70509	6.03269	6.38254	5.89713	5.56061	6.24921	6.37649	5.50648	5.89088	5.44796	5.76923	6.39209	5.74219	5.71398	6.19136	6.19987	6.33944	5.72362	6.10846	6.16672	5.7013	6.36199	5.9441	6.32515	5.44078	6.28777	5.73745	6.4192	5.90098	6.16138	6.15609	5.95286
Epsilon-Caprolactone	6.6152	7.11962	7.00982	6.71825	6.91269	6.88483	6.57746	6.56128	6.77089	6.57431	7.10675	7.29896	7.16368	6.70121	6.44697	6.98252	6.97935	7.15873	6.91621	6.60678	6.82791	6.50969	6.77905	7.22275	7.00067	6.9354	6.53272	6.52091	6.70626	6.4902	6.75497	6.79849	6.72626	6.82003	6.52784	6.60555	6.85553	6.78856	7.55659	7.19603	6.77656	6.73592	6.73389	7.04129	6.84664	7.06083	6.87922	6.90417	6.74373
Levan	5.50906	6.28972	5.38217	5.88319	5.90989	5.87502	5.95378	6.06789	5.46068	5.24426	5.56974	5.96622	5.42003	5.26961	6.05576	5.38695	5.34951	5.25316	5.56604	5.94366	5.36394	4.72661	5.83614	5.96172	5.14207	5.43083	5.00674	5.31758	6.0108	5.24896	5.18009	5.70883	5.79087	5.91884	5.14059	5.7075	5.84619	5.22228	5.91427	5.51566	5.94052	5.17339	5.84093	5.27162	5.97061	5.44529	5.74147	5.79748	5.3942
Amabiline	4.3439	4.25637	4.33363	4.34526	4.2627	4.32013	4.35188	4.34472	4.36113	4.40194	4.26652	4.34707	4.27661	4.33249	4.35624	4.29119	4.41757	4.38638	4.33094	4.26308	4.37747	4.38723	4.36617	4.4094	4.24255	4.475	4.41962	4.36292	4.31406	4.41277	4.35059	4.25711	4.36907	4.3168	4.39315	4.32848	4.26899	4.32955	4.27582	4.20006	4.12958	4.14388	4.24967	4.36081	4.23048	4.28167	4.15721	4.27646	4.30676
Paeoniflorin	4.93833	5.68472	5.45832	5.40253	5.87483	5.17065	5.3173	5.08535	5.14924	4.24781	5.50722	5.20871	5.67151	5.34425	3.94333	5.8459	5.57867	5.56739	5.121	5.37976	5.35759	3.81175	5.13899	5.01174	5.40669	5.27665	4.4044	4.82255	5.34822	4.62763	5.40181	5.77312	5.16051	5.06993	4.12742	4.64546	4.89407	5.01517	5.68367	5.40018	5.33596	4.27662	4.71971	5.13864	5.29694	5.22088	5.692	5.42801	5.46247
Drostanolone	4.84359	5.37719	4.49651	4.62033	5.68159	4.93557	5.32915	4.78061	5.14597	5.11929	4.89492	5.3179	5.2578	5.10854	4.46489	5.68817	5.08775	5.27459	5.36255	5.06719	5.19937	5.07954	4.60485	5.04835	4.48532	5.05496	4.48975	4.97403	5.37363	4.83489	4.9368	5.3689	5.36886	5.18563	4.33149	4.9624	4.58293	4.66978	5.21341	4.94468	5.30705	5.07616	4.85899	5.16591	5.30832	4.75466	5.14338	4.53502	4.94982
Uridine 2'-phosphate	5.18164	4.09172	4.54168	3.69401	3.93614	3.29364	3.98671	3.7789	3.84329	5.0028	4.35258	4.02785	4.16342	5.71819	4.85549	4.47362	4.79803	4.34703	4.58769	4.39054	4.22383	5.30432	3.83143	4.33524	4.56701	3.55188	4.88236	4.34302	4.29876	4.398	4.66006	3.87361	4.4316	4.02667	4.75867	5.00075	5.24406	4.42704	4.59621	4.7862	3.88308	4.93464	4.40701	4.56653	4.37932	4.69353	4.02517	4.61175	4.61144
Ecgonine Methyl Ester	3.94922	4.46707	4.43619	4.52519	4.68779	4.43679	4.03093	4.35138	4.09916	4.10092	4.37092	3.97182	4.46884	3.84299	3.75151	4.6328	4.65134	4.51064	4.11893	4.45585	4.6308	3.70951	4.43892	4.13841	4.12453	4.25037	4.08691	4.25172	4.43463	3.77553	4.40814	4.56367	4.09602	4.19979	3.34227	3.95335	4.01785	4.44712	4.43148	4.58229	4.60687	3.97472	4.07433	4.2064	4.6638	4.25866	4.3691	4.36298	4.36052
Alcoifosfamide	4.5622	4.8189	4.60667	4.75079	4.82414	4.7607	4.64316	4.84351	4.57175	4.69842	4.75976	4.67924	4.64769	4.37339	4.45369	4.91768	5.00446	4.72044	4.60709	4.70353	4.60493	4.41927	4.69834	4.45593	4.55044	4.63968	4.55589	4.56675	4.70686	4.39818	4.43933	4.80248	4.59088	4.43482	4.48226	4.54647	4.60338	4.55645	4.6067	4.64248	4.64938	4.23191	4.52574	4.69918	4.64256	4.62071	4.85008	4.61587	4.59073
4-Trimethylammoniobutanoic Acid	5.19589	5.65769	5.40725	5.65373	5.78989	5.55586	5.28547	5.40569	5.4752	5.25847	5.4838	5.30521	5.59083	5.21853	5.19724	5.91333	5.50733	5.36401	5.4754	5.38883	5.69763	4.62714	5.44881	5.41776	5.44998	5.29994	5.19999	5.26271	5.57053	5.32289	5.51866	5.72256	5.2738	5.38308	5.1753	5.21528	5.5212	5.5484	5.48536	5.61981	5.33426	5.27274	5.37881	5.47783	5.53503	5.63301	5.59798	5.7187	5.52506
2,8-Quinolinediol	4.81826	5.12625	5.27074	5.08173	5.20924	4.99445	5.19698	4.99111	4.94895	4.54726	5.0765	5.44934	5.30606	4.89493	4.62486	4.74999	5.08381	5.01032	5.14974	4.92462	5.08124	4.81144	5.44111	4.74992	4.91274	4.97856	4.37375	5.03797	5.06716	5.12653	5.14066	5.10882	4.86669	5.16404	5.14237	4.99406	4.84863	4.63253	5.41514	5.1206	5.13768	4.06553	4.39486	5.12112	4.84774	5.21064	5.31608	4.94097	5.13737
Raffinose	5.04	5.94566	4.77341	5.54921	5.62647	5.49479	5.58285	5.69755	4.90039	4.5826	5.03238	5.50608	5.03299	4.59227	5.6496	4.94422	4.76603	4.84079	5.05715	5.5	4.91162	3.63108	5.46712	5.5535	4.29865	4.99356	4.03881	4.6706	5.66006	4.61686	4.4652	5.34897	5.26812	5.37248	3.93901	5.19515	5.54592	4.61054	5.69833	5.1366	5.66692	4.52357	5.43343	4.68354	5.69192	4.9366	5.40417	5.47809	4.92283
Sesamose	6.05642	6.78174	5.94116	6.56082	6.46916	6.41153	6.56124	6.64187	6.05836	5.77729	6.18494	6.33246	6.02157	5.79947	6.48933	6.03552	5.92987	5.90415	6.08897	6.44586	6.00685	5.64408	6.42044	6.51926	5.62095	6.10043	5.58285	5.95556	6.48364	5.82924	5.82584	6.27567	6.30389	6.43664	5.76065	6.24578	6.45221	6.03594	6.63406	6.19992	6.50911	5.83984	6.45544	5.9684	6.63744	6.02909	6.2879	6.43531	5.99166
Anabasine	4.63648	5.03703	4.75662	4.90983	5.10831	4.18212	4.50101	4.4503	4.69088	4.65808	4.26188	4.39757	4.72653	4.33261	4.34527	5.53185	4.72153	4.82114	4.51359	5.1976	4.21438	4.78585	4.34425	4.48971	4.43028	4.77177	5.13862	4.68734	4.5852	4.37164	4.62926	5.07412	4.53466	4.12821	4.16061	4.30633	4.73356	4.95431	4.41334	4.86423	4.72728	4.78109	4.88388	4.75888	4.99966	4.32894	4.90347	4.36356	4.72889
Moniliformin	4.71435	4.99391	5.06454	4.97359	5.31344	4.80641	5.00686	4.84755	4.82559	4.74863	5.2653	5.20252	5.33564	5.13117	4.27857	5.21735	5.21906	5.27554	4.94939	4.64524	5.18174	4.49015	5.16547	4.74381	5.26496	4.93549	4.7385	4.98604	5.02387	4.75865	4.89308	5.12467	4.94961	4.76633	4.45124	4.72029	4.7716	4.34133	5.07815	5.1342	4.99068	4.63755	4.45585	5.00443	5.00432	4.98419	5.11048	4.95174	4.9792
6-(4-O-beta-D-Glucosyl-3-methyl-trans-but-2-enyl-amino)-purine	4.1704	4.00604	4.69538	4.1007	4.06723	3.86148	3.9302	4.01758	4.16031	4.42893	4.14946	4.23704	4.3844	5.0425	3.79348	4.18839	4.46215	4.27834	3.36959	3.73736	4.07875	4.09271	4.32035	4.0491	4.41748	4.18972	4.17684	4.186	4.23174	3.82689	3.74149	3.70417	4.37116	4.59948	3.97304	4.1378	4.27981	4.19668	4.42583	4.11642	3.17776	3.82465	4.43137	3.8177	4.06535	4.28087	4.44753	4.37821	4.25832
Dehydroascorbic Acid	4.76216	4.99714	5.10409	5.1095	5.43327	5.00793	5.05459	4.98355	4.93077	4.78533	5.31132	5.2658	5.38699	5.08496	4.31913	5.4008	5.31628	5.41131	4.98692	4.67847	5.26176	4.55648	5.26741	4.82646	5.31213	5.09545	4.75068	4.99426	5.07179	4.79685	4.98611	5.19584	5.00808	4.77558	4.36932	4.7966	4.83432	4.64293	5.14662	5.19215	5.07526	4.69143	4.47286	4.99769	4.98049	5.03419	5.19513	5.00507	5.01469
Piperidine	5.55377	5.53502	5.57675	5.58824	5.5366	5.64173	5.54698	5.61049	5.59122	5.56284	5.56895	5.51758	5.49682	5.54725	5.57002	5.50347	5.55293	5.56001	5.57561	5.51751	5.49361	5.54663	5.54662	5.52663	5.53399	5.58094	5.53893	5.55053	5.50446	5.54859	5.52193	5.49943	5.52261	5.5522	5.56532	5.53709	5.52458	5.59255	5.48323	5.49915	5.50865	5.53759	5.55779	5.49172	5.4902	5.50578	5.51998	5.53882	5.52738
3,4-Dihydroxybenzaldehyde	3.62005	3.79261	3.89863	3.85206	3.86548	3.8736	3.69142	4.06681	3.46173	3.49895	3.95062	3.57108	3.95219	3.62128	3.44912	3.35348	3.48488	4.37756	3.70389	3.25532	4.00756	3.62541	3.50382	3.70348	3.52966	3.83847	4.06023	3.88137	4.11711	3.33498	3.68694	3.78613	4.18754	3.38364	4.09817	3.95503	3.43617	3.7979	4.76565	3.80429	3.57818	3.46642	3.73804	3.64844	3.44489	3.77947	3.57231	3.96138	3.65066
Mannan	5.17853	5.98867	5.01899	5.67046	5.64269	5.60351	5.76509	5.89153	5.06814	4.77183	5.27429	5.48738	4.98935	4.80494	5.68299	5.05855	5.04046	4.8145	5.27271	5.6679	5.00093	4.44065	5.528	5.72516	4.25775	5.13951	4.3758	4.91813	5.68882	4.84022	4.78287	5.37789	5.53546	5.61907	4.77664	5.46267	5.49031	4.69961	5.62613	5.10439	5.71663	4.58901	5.61972	4.969	5.70569	5.14378	5.41117	5.45721	5.11037
4-Guanidinobutanoic Acid	3.83354	3.6615	3.307	3.96562	4.04399	3.62233	3.48454	3.83264	3.22209	3.88012	3.89746	3.48126	3.89501	2.23808	3.28013	4.03781	3.16579	4.15357	3.38592	2.54602	3.69864	2.26427	3.6432	3.71341	3.74917	3.51367	3.45883	3.82892	3.6928	3.18205	4.05435	3.51166	3.58084	3.23788	3.36981	3.5298	3.40006	3.22674	3.47604	3.5744	3.92505	4.11873	3.79367	3.512	2.24273	3.73375	4.06267	3.91547	3.2891
Acetaminophen	3.47943	3.34317	3.62285	3.38669	3.3306	4.04715	3.60315	3.43098	3.62381	3.44125	3.62227	3.51742	3.80125	3.27341	3.6592	3.28726	3.3676	3.39425	3.55181	3.5873	4.70864	3.88975	3.80767	3.42573	3.35908	3.57021	3.37644	3.23809	3.31755	3.52084	3.16929	4.57401	3.39751	3.50914	3.34229	3.51038	4.64293	4.02345	4.02051	3.29317	3.34158	3.24957	3.20586	3.26491	3.22317	3.32691	3.44618	4.66386	3.52461
Ecgonine	4.52957	4.80757	4.76085	4.67501	4.84895	4.80382	4.26152	4.62504	4.48823	4.44335	4.75661	4.18773	4.57383	4.12824	4.41856	4.8769	4.88273	4.83871	4.27349	4.72079	5.06722	4.57782	4.73289	4.51815	4.37612	4.57579	4.36825	4.5571	4.69617	4.05116	4.68205	4.8344	4.45841	4.52641	3.65682	4.53403	4.32063	4.68933	4.77818	4.90304	4.75924	4.27507	4.58798	4.5133	4.95484	4.64026	4.64112	4.69897	4.69432
Cellotetraose	4.95556	5.88147	4.82995	5.60807	5.62741	5.49332	5.64477	5.72867	5.01433	4.73143	5.21372	5.28973	5.06583	4.55208	5.54058	4.99986	4.77103	4.75974	5.0745	5.51425	4.96362	4.15598	5.4107	5.59422	4.24358	5.00323	3.92299	4.43078	5.56299	4.64222	4.51347	5.31585	5.33818	5.36838	4.4003	5.20172	5.58724	4.849	5.79829	5.27907	5.72731	4.55873	5.49496	4.82371	5.73075	5.14247	5.42052	5.54457	5.13952
Ametryn	2.65824	4.80328	4.26692	4.03724	5.19587	3.59633	3.83303	2.67583	4.28882	3.92868	5.15536	3.9098	4.61051	5.31002	2.64009	4.27916	4.39644	5.27222	4.09158	4.31957	4.12946	4.10436	4.81259	3.49977	2.65535	4.28302	2.65172	4.56241	5.05349	3.75432	4.04496	4.76034	4.5407	4.3268	4.70691	4.24527	2.67026	4.01911	5.18876	4.73634	4.86468	2.66038	3.70838	4.87054	4.41212	4.5598	4.56558	4.37689	4.62827
Isovalerylcarnitine	6.65232	7.23458	7.05785	7.02388	7.14349	6.99077	6.68274	6.7263	6.97422	6.61312	6.98754	7.25141	7.0935	6.67738	6.71659	7.35198	7.09917	7.1044	6.88003	6.63944	7.07247	6.46071	6.84411	7.39997	6.96637	7.1162	6.59791	6.73396	6.78646	6.66377	6.95675	6.973	6.77411	6.91822	6.42936	6.75709	6.83599	6.89204	7.58521	7.02909	6.93451	6.74559	6.88982	6.98058	7.28232	6.96055	7.00128	6.99623	6.83441
Diniconazole	6.18754	6.48081	6.67557	6.53313	6.71918	6.38393	6.53585	6.41712	6.35623	6.2276	6.62745	6.46676	6.6617	6.62069	5.95832	6.74384	6.82157	6.7489	6.5101	6.59918	6.65261	5.71653	6.49413	6.45936	6.57153	6.61485	6.32379	6.38161	6.61617	6.5712	6.53924	6.49279	6.26178	6.09539	6.28868	6.23741	6.2914	6.3907	6.63953	6.66136	6.23247	6.23847	5.91356	6.63778	6.56916	6.58486	6.41789	6.65835	6.58147
Cefdinir	4.90679	5.26647	5.08176	5.35504	5.3949	5.26012	5.17777	5.19665	5.17251	4.48054	5.24582	4.98032	5.13942	5.18852	4.84597	5.37095	5.26605	5.25396	4.98137	5.09633	5.18683	4.29106	5.16782	5.24881	5.24322	5.2998	4.63132	4.99104	5.21293	4.79935	5.2265	5.41213	5.17545	5.20653	4.58652	4.80747	4.95641	5.21385	5.28298	5.21574	5.26507	4.81553	5.12885	5.09011	5.28807	5.14676	5.38376	5.27899	5.1979
N-Acetyl-a-neuraminic acid	4.41004	4.18615	4.19227	4.03212	4.25241	3.70487	4.17975	4.12185	3.96298	3.98572	4.14384	4.17607	3.76936	4.70535	4.96355	4.37938	4.07617	4.15311	3.60016	4.09718	3.76017	4.5352	3.96635	3.93443	4.29455	3.75281	3.35691	3.96449	4.12004	3.31054	4.06058	3.93153	4.53948	3.95631	3.70946	4.24297	4.04306	3.67877	4.23057	3.5479	3.92261	3.89033	3.92882	3.93322	4.25707	3.94385	4.29682	3.67805	4.08384
Pantolactone	3.96098	5.06326	4.64115	4.73058	5.00701	4.46181	4.36361	4.30084	4.43557	4.44009	4.78362	4.92491	4.91144	3.56439	3.09229	5.25227	4.78192	4.78064	4.73276	5.06868	4.62086	4.3839	4.54699	4.98993	4.16131	4.87716	4.16913	4.23668	4.53333	3.93793	4.5777	5.06615	4.42182	4.37408	2.76342	4.52059	4.10597	4.55621	5.21149	5.10872	4.88904	4.49929	4.36361	4.64644	4.75408	4.43777	4.76519	4.77933	4.40036
1-(3-Pyridinyl)-1,4-butanediol	4.21029	5.33082	3.76201	4.18997	5.4623	4.46396	4.92669	5.0456	3.96229	5.22933	4.60115	5.08126	4.97019	4.07182	4.84557	5.49586	5.4754	4.43709	5.10629	5.40987	5.10239	5.1733	3.7869	3.70612	4.66298	4.29561	4.18216	4.44707	5.34583	4.31119	4.51957	4.78286	4.93507	4.3255	4.16224	4.36535	4.89669	4.66545	4.25287	4.72006	4.61792	5.40909	4.83172	5.36186	4.98341	5.00128	4.41471	4.76932	4.51571
Tazobactam	5.51526	5.69075	5.94998	5.73165	5.78914	5.62668	5.79175	5.64559	5.64701	5.54239	5.8431	5.76157	5.82515	5.90618	5.27534	5.86779	6.03084	5.94702	5.80738	5.88296	5.9108	5.00465	5.74538	5.72634	5.82327	5.84116	5.72047	5.71636	5.86755	5.94864	5.81015	5.60485	5.45947	5.28981	5.72732	5.55084	5.68845	5.79298	5.91861	6.04263	5.56569	5.67012	5.38062	6.05026	5.96788	5.96979	5.73693	6.00617	5.95309
D-myo-Inositol 1,4-bisphosphate	4.96467	5.34665	5.4728	5.61207	5.65686	5.44754	4.81167	4.97761	5.17181	4.19356	5.38458	5.40808	5.57563	4.99968	4.93439	5.47809	5.78504	5.59546	4.45448	4.38549	5.43127	4.50673	5.44876	5.18802	5.5924	5.48126	5.28305	5.08656	4.79084	5.03448	4.89594	5.3186	5.09223	5.20266	5.0974	4.91298	5.36265	5.14417	5.42826	5.31258	4.96435	4.57354	4.85308	5.14906	5.29626	5.39995	5.51298	5.45034	5.36599
Alpha-D-Glucose 1,6-Bisphosphate	5.2665	5.52138	5.60595	5.7926	5.72435	5.75839	5.10941	5.21055	5.44884	4.47111	5.55151	5.55226	5.73063	5.27085	5.36898	5.70846	5.93412	5.74179	4.86792	4.81233	5.61374	4.93394	5.67348	5.52663	5.78837	5.74829	5.59497	5.40021	5.0759	5.376	5.21795	5.50773	5.42749	5.47731	5.45291	5.29001	5.67119	5.54572	5.61925	5.61752	5.3401	5.15934	5.27448	5.46197	5.50807	5.6446	5.67214	5.72025	5.63768
Metipranolol	5.37882	5.64561	5.25171	5.45385	5.74993	5.39079	5.38741	5.09054	4.85745	5.33091	5.49849	5.68113	5.04994	5.23917	5.65716	6.02861	5.16856	5.44076	5.33837	5.65302	5.60224	4.82481	5.44757	5.84077	5.14771	5.90473	5.51795	5.149	6.04707	4.63262	5.66115	5.395	5.50252	4.82128	5.0235	5.0996	5.35284	5.17983	6.1169	5.25118	5.57945	4.86534	5.5015	5.48146	5.55237	5.31042	5.51338	5.63905	5.24943
Acetylenedicarboxylic Acid	3.54142	3.75136	3.74582	3.68307	3.95032	3.5363	3.78636	3.52826	3.42983	3.72454	4.05722	3.92335	3.99565	3.96968	3.18031	3.80989	3.5698	3.80543	3.78913	3.34859	3.82528	0.970273	3.86981	3.67746	3.95377	3.46556	3.37179	3.75891	3.81762	3.49859	3.46032	3.78601	3.7685	3.77354	0.959012	3.65317	3.51268	0.985263	3.48012	3.51787	3.68727	2.94485	3.20557	3.40869	3.54559	3.49476	3.7485	3.4593	3.31797
Ureidoisobutyric acid	4.58621	4.94078	4.41021	4.68276	5.19105	4.35627	4.242	4.72945	4.4787	4.32047	4.35206	4.65912	4.92846	4.12032	3.78231	4.8722	4.51161	4.72343	5.08937	4.87055	4.62077	4.44927	4.42412	4.04563	4.44639	4.34477	4.42046	4.31137	4.77258	4.1997	4.45714	4.51447	4.38369	4.69632	4.17702	4.02921	4.61597	4.38363	4.8795	4.63998	5.01564	4.54889	4.71288	4.34009	4.41449	4.51109	4.5622	4.44391	4.79788
Ergothioneine	5.63953	5.23168	5.5185	5.68942	5.932	4.85112	5.08843	4.47353	5.4351	5.42286	5.53274	5.68317	5.50124	5.03009	5.46308	5.76013	5.58408	5.94031	4.90426	5.42567	5.29611	5.15214	5.29748	5.49089	5.61147	5.47063	5.61231	5.30009	5.14219	5.38668	5.29499	5.40783	5.04649	4.92871	4.86989	5.78173	5.62587	3.72298	5.43108	5.0734	5.02535	5.03252	4.80295	5.5444	5.66823	5.44595	5.7992	5.57374	5.10407
Sedoheptulose 1,7-bisphosphate	4.03957	4.45877	4.65095	4.82236	4.68636	4.62559	3.41981	3.9296	4.41225	3.01306	4.6237	4.61552	4.81208	3.61948	3.62275	4.34774	4.92195	4.87665	3.00528	2.99411	4.48293	3.01354	4.54517	4.07765	4.60387	4.57562	4.2787	3.81877	2.98561	3.81135	3.8872	4.60362	3.80455	3.95026	3.86178	3.64721	4.46651	4.10741	4.63843	4.4196	4.14952	3.01124	3.74167	4.0695	4.34361	4.35712	4.45681	4.50916	4.52372
(2-Naphthalenyloxy)acetic acid	2.76048	3.01619	2.83382	2.81845	2.72082	2.63475	2.89418	2.8463	2.7188	2.47044	2.61397	2.68071	2.75615	2.90211	2.73266	2.72365	2.65646	2.84254	2.59494	2.68191	2.38736	3.17187	2.76274	2.51828	2.5165	2.73173	2.33997	2.62111	2.69174	2.73841	2.50358	2.78266	2.70592	2.48631	2.70551	2.66247	2.36944	3.88701	2.804	2.66194	2.64478	2.79776	2.72814	2.68157	2.46951	2.56391	2.59634	2.75749	2.63415
Mevastatin	4.9324	6.01428	4.37596	3.98878	5.4478	5.83649	5.16687	5.27488	5.51735	4.80055	5.7981	3.85128	5.57632	4.66136	5.05926	5.96483	5.25871	5.26676	5.41082	5.81631	5.15843	4.64372	5.44116	5.20771	4.29713	5.11484	4.84824	5.51001	5.32898	4.53303	5.84555	6.07576	5.64934	5.64186	4.79414	5.6466	4.76575	5.37274	5.57794	4.73604	6.2878	4.31348	5.70998	4.83663	5.02753	4.37886	5.95739	5.21459	5.27651
Perindopril	3.50335	5.10967	3.45523	2.33913	4.48296	5.17858	4.78488	4.70234	4.90669	2.33506	5.17565	3.53882	5.04179	2.3055	4.46091	4.85057	4.65488	4.88263	4.58241	5.10247	4.59402	2.33554	4.947	4.58832	2.32823	4.52242	4.54902	5.03113	4.57701	4.03353	5.18325	5.42472	4.86027	4.96319	4.57873	4.9803	3.49498	4.66162	5.1037	4.11588	5.70682	2.33324	4.98526	4.17687	4.35679	3.0232	5.41456	4.39327	4.49294
Monooctyl phthalate	4.50229	4.96808	5.33972	5.03337	5.07223	4.89391	4.85094	4.76165	4.81926	4.71506	5.10885	5.06387	5.06171	5.02316	4.78984	5.07741	5.30302	4.98917	4.7681	5.01681	5.47769	4.50761	4.85741	4.83645	4.35841	4.91313	4.8457	4.71559	4.85659	5.13535	4.94441	4.99259	5.27066	4.90935	5.02124	4.95526	4.82693	4.49383	5.31953	5.14807	5.08515	4.54169	4.66795	4.94864	4.9048	5.14086	4.9564	5.21036	5.33983
Nivalenol	4.53725	5.11719	5.49932	5.23272	5.5586	5.07313	5.44753	5.41175	4.9994	5.14786	5.46211	5.37562	5.48003	5.23098	3.36815	5.34419	5.78116	5.58906	5.42412	5.45427	5.40407	4.00348	5.26665	5.02564	5.20908	5.32657	5.05089	5.16554	5.58503	5.18315	5.03221	5.19912	5.04774	4.59466	4.6362	4.94263	4.72776	4.61744	5.37893	5.42746	5.05576	4.88368	3.82049	5.51382	5.43923	5.4312	5.22892	5.30443	5.13538
N-Acetyl-L-methionine	4.41232	4.61015	4.54759	4.41414	4.663	4.0979	4.91264	4.36768	4.39027	4.49944	4.56431	4.81213	4.79659	4.60074	4.53262	5.00571	5.09501	4.82235	4.9048	4.90328	4.7487	4.56711	4.72099	3.95245	4.75093	4.71121	4.58543	4.58335	4.75006	4.73893	4.99653	4.30968	4.50591	4.54532	4.67023	4.55741	4.56321	4.69331	4.91174	4.87253	4.25106	4.5263	4.3996	4.84759	4.58695	4.92333	4.45561	4.79726	4.78735
D-4'-Phosphopantothenate	5.59653	5.40034	5.72896	5.45197	5.39924	5.28972	5.38406	5.33056	5.5445	5.14553	5.621	5.52603	5.71872	5.30139	5.4282	5.567	5.66957	5.65796	5.28053	5.408	5.5671	5.38072	5.67828	5.36996	5.61572	5.69751	5.63254	5.5065	5.42912	5.45719	5.57685	5.11751	5.48619	5.43573	5.60992	5.44368	5.64014	5.54773	5.8395	5.62296	5.28615	5.36207	5.56037	5.54614	5.5537	5.70202	5.53918	5.6305	5.70549
Gamma-Glutamylglutamic acid	4.86548	2.76789	5.10525	3.96811	3.90037	2.74772	2.70246	2.88325	3.51559	2.72032	3.96274	4.32702	4.63908	4.82157	4.29602	3.40642	4.73875	5.06485	2.71254	2.70138	3.49621	3.40037	3.80495	3.35472	5.26575	4.99167	4.27759	4.45534	2.69289	4.4118	4.49348	3.20715	3.13796	2.68806	3.78475	2.69297	4.91615	3.56638	4.10255	4.16711	3.09014	2.73623	3.33401	4.17186	4.05931	4.76237	4.07584	4.88871	4.35419
Vanylglycol	4.23369	3.96037	4.36146	4.067	3.95041	4.15648	3.97717	4.01132	4.13196	3.71492	4.19014	4.06355	4.25082	3.85855	4.06339	4.13434	4.19192	4.17658	3.73785	3.95413	4.18904	4.03149	4.2445	3.92188	4.07408	4.24852	4.20026	4.06999	4.06914	4.03653	4.11021	3.73194	4.11378	4.0891	4.21903	4.05949	4.1637	4.17643	4.28598	4.12928	3.92603	3.81267	4.2153	3.97859	4.08754	4.11761	4.21667	4.10392	4.23472
N1,N12-Diacetylspermine	6.81754	5.302	6.19054	4.85964	4.37475	5.13543	5.58005	5.02974	6.19209	6.54142	5.65513	5.10393	5.07061	6.657	6.28726	5.89843	4.51878	4.38938	5.19705	4.96466	4.41977	6.84021	5.21786	5.382	6.03186	4.64506	5.18317	6.16523	4.55812	4.96799	4.53939	4.67367	6.01059	4.59054	5.15786	5.93948	6.80544	4.27165	4.70811	4.02567	5.08454	5.47988	6.69527	4.95109	6.08957	5.00612	5.25252	5.17785	5.24427
Methyl 2-propenyl disulfide	4.29695	3.45849	3.67509	3.75038	3.83727	2.78799	3.42751	3.47353	3.36954	3.18657	3.84022	3.88935	3.60012	3.95312	3.9372	3.89533	3.23049	3.49619	3.16735	3.29271	3.73862	3.60915	3.33636	3.63375	3.37582	3.75693	3.51057	3.31522	3.55395	3.62226	3.68196	3.52556	3.59259	2.82467	3.69046	3.85743	3.93252	3.60544	3.84341	3.42175	3.34269	4.00194	4.22318	4.48591	3.7359	3.69482	3.62331	3.5697	3.37648
N1-Acetylspermine	6.17217	4.5555	5.11191	4.4385	4.01913	4.78714	4.56877	4.40343	5.12206	5.86131	4.91757	4.36393	4.44087	6.38265	5.76913	5.2178	4.52861	3.59711	4.49866	4.15977	4.06914	6.30644	4.1972	4.6126	5.58797	4.1422	4.62005	5.4393	4.26164	4.1678	4.0953	4.1722	5.48987	3.93158	4.53798	4.92696	6.13507	4.15695	4.36603	3.89016	4.45413	4.86357	5.80894	4.66828	5.30555	4.36717	4.49928	4.43686	4.60325
10-Formyldihydrofolate	4.84792	5.45754	5.20064	5.14227	5.20922	5.44317	5.42066	5.29206	5.02382	5.60261	4.98534	5.11638	5.02223	3.85452	5.11691	5.13627	4.83572	4.8141	5.00153	5.06326	4.98882	4.57956	5.34987	4.90169	5.15812	5.10721	5.06563	5.00157	5.33425	4.63157	4.88836	4.93598	5.08312	5.35941	4.50616	5.25798	5.52846	4.87022	5.37767	5.25118	4.6717	5.16173	5.15825	5.31696	5.67224	5.3342	5.10496	5.72322	4.21187
2-Hydroxyethanesulfonate	2.74027	3.54613	3.60582	3.2195	4.39539	3.66635	3.80305	3.55573	3.04022	3.76951	2.65986	3.40951	2.73158	3.57388	3.15813	4.35293	3.9784	4.36361	3.19755	3.53413	3.79132	0.0976613	3.93037	0.264898	4.07616	3.2614	0.0954702	0.094328	2.89043	3.481	3.3204	4.11546	0.0924542	3.56189	0.095147	2.89204	3.00217	3.95675	3.27203	3.25809	3.44885	4.17324	3.58588	3.70285	3.2396	3.28394	3.13167	3.33629	3.69555
Tyrosine methylester	3.03403	4.61089	3.85539	4.06299	3.92897	3.92595	2.86366	3.50633	3.72459	1.23191	3.27727	4.43483	3.50458	3.14058	3.67622	4.08604	3.60258	4.16634	3.93518	2.70342	3.92815	2.27306	3.39579	4.57605	4.22346	3.68602	1.90911	3.31564	2.78353	3.13812	3.47454	4.45789	1.87605	3.68331	0.832505	2.80363	3.75292	3.65921	4.93997	3.94937	3.40011	4.09565	3.86005	4.03115	4.21731	3.77308	4.11925	4.29939	3.39437
Cromakalim	4.31029	4.63481	5.06535	4.76566	5.02879	4.72503	4.68398	4.18999	4.6367	4.15976	5.07263	4.94995	5.05954	4.88896	4.61121	5.08477	5.0242	4.91411	4.36421	4.63331	5.12538	4.01721	4.84022	4.6912	4.18918	4.66794	4.45702	4.7603	4.59974	4.93926	4.72556	4.99698	4.92496	4.47312	4.45245	4.83242	4.38114	4.04357	5.20691	4.83742	5.18742	3.95116	4.58335	4.66038	4.59065	4.76087	5.03689	5.08325	4.96799
Methyltrienolone	3.85365	2.36577	0.00429302	0.00433615	3.21518	3.04768	3.20755	0.00393715	2.96855	3.85311	3.31286	2.79074	0.00408475	4.91399	3.89479	3.99484	3.08405	0.17186	0.00421974	3.79171	0.00415604	4.05834	1.10662	3.47112	3.71779	0.00400577	0.00419355	3.38609	2.45879	0.68447	1.10799	2.88144	2.71744	0.00398911	2.7719	3.29128	4.25352	4.48035	4.1375	3.19227	3.61745	3.8228	3.98555	2.97099	3.68878	2.18713	3.77017	0.201443	2.82108
[truncated: 139 more columns]

## Sheet: Table S2
Table S2. Complete Metabolome-Wide Association Study Results for Barium Exposure
Metabolite	CID	Category	Beta	SE	t_value	P value	CI_lower	CI_upper	FDR
Deltorphin II	C18095	Amino Acids	-0.000877933	0.00172816	-0.508016	0.612174	-0.00426513	0.00250926	0.946705
3',5'-Cyclic AMP	C00575	Steroids	0.000984095	0.000641849	1.53322	0.127287	-0.000273929	0.00224212	0.600887
4-(Glutamylamino) butanoate	C15767	Amino Acids	-0.00138625	0.0016304	-0.850249	0.396515	-0.00458183	0.00180934	0.84461
5-Hydroxyindoleacetate	C05635	Aromatic Compounds	0.000677724	0.000872741	0.776546	0.438625	-0.00103285	0.0023883	0.876814
Phenylpyruvic Acid	C00166	Amino Acids	-5.56223e-05	0.000793403	-0.070106	0.944201	-0.00161069	0.00149945	0.99006
5-Phenyl-1,3-oxazinane-2,4-dione	C16596	Heterocycles	0.00106126	0.000808524	1.31259	0.191288	-0.000523449	0.00264596	0.706579
Saccharopine	C00449	Amino Acids	0.000445865	0.000698005	0.638771	0.523927	-0.000922225	0.00181396	0.94243
5-Hydroxy-L-tryptophan	C00643	Amino Acids	-0.000269732	0.000807732	-0.333938	0.738884	-0.00185289	0.00131342	0.98474
Guanosine monophosphate	C00144	Nucleotides	0.00239373	0.00165882	1.44303	0.151057	-0.000857568	0.00564502	0.660042
Indole-3-acetamide	C02693	Aromatic Compounds	0.000612553	0.000483358	1.26729	0.206978	-0.000334828	0.00155994	0.727896
5-Nitro-2-(3-phenylpropylamino)benzoic acid	C13705	Aromatic Compounds	0.000966109	0.00069039	1.39937	0.163727	-0.000387055	0.00231927	0.666477
5-Methyldeoxycytidine	C03592	Nucleotides and Nucleosides	0.000938329	0.000897733	1.04522	0.297569	-0.000821227	0.00269789	0.803744
4-Oxo-L-proline	C01877	Amino Acids	-0.000322703	0.00037476	-0.861092	0.390535	-0.00105723	0.000411827	0.838818
Methyldopa	C07194	Amino Acids	-0.00172923	0.000657405	-2.63039	0.00940061	-0.00301775	-0.00044072	0.229773
Glycylleucine	C02155	Amino Acids	-0.000626011	0.000433465	-1.4442	0.150727	-0.0014756	0.00022358	0.660042
Acolongifloriside K	C01443	Steroids	0.000508701	0.000483707	1.05167	0.294608	-0.000439365	0.00145677	0.803744
Riboprine	C16427	Nucleotides and Nucleosides	0.000143835	0.000461888	0.311406	0.755916	-0.000761466	0.00104914	0.98474
22-Hydroxydocosanoic acid	C19623	Fatty Acids	0.000770855	0.000463992	1.66135	0.0986905	-0.00013857	0.00168028	0.551623
Prostratin	C20197	Terpenoids	-0.000497138	0.000451282	-1.10161	0.272359	-0.00138165	0.000387374	0.795797
L-Targinine	C03884	Amino Acids	0.000432134	0.000699539	0.617741	0.537664	-0.000938962	0.00180323	0.94243
L-Tryptophan	C00078	Amino Acids	9.10321e-05	0.000337766	0.269512	0.787899	-0.000570989	0.000753053	0.989539
12-Hydroxydodecanoic acid	C08317	Fatty Acids	0.00118107	0.000678705	1.74018	0.0838377	-0.000149191	0.00251133	0.551623
Sterigmatocystin	C00961	Lipids	2.33777e-05	0.000501251	0.0466388	0.962862	-0.000959074	0.00100583	0.99006
10-Hydroxycarbazepine	C07493	Heterocycles	-4.53089e-05	0.00108145	-0.0418964	0.966636	-0.00216495	0.00207433	0.99006
Glycyl-leucine	C02155	Amino Acids	-0.000487093	0.000349172	-1.39499	0.16504	-0.00117147	0.000197284	0.666477
3-Phenyllactic Acid	C01479	Aromatic Compounds	0.000246934	0.000279263	0.884234	0.377957	-0.000300421	0.000794288	0.838818
Fructosyl-lysine	C16488	Carbohydrates	0.000141455	0.00063715	0.222012	0.824601	-0.00110736	0.00139027	0.989539
5'-Guanylic Acid	C00144	Nucleotides	0.00107901	0.000525412	2.05365	0.0417117	4.92061e-05	0.00210882	0.459682
1-Methylguanosine	C04545	Nucleotides and Nucleosides	-0.000113127	0.000284444	-0.397711	0.691397	-0.000670638	0.000444384	0.9702
N-Epsilon-Acetyl-L-Lysine	C02727	Amino Acids	3.46572e-05	0.000217105	0.159634	0.87338	-0.000390868	0.000460183	0.99006
N-Acetylglucosamine 6-sulfate	C04132	Carbohydrates	0.000675675	0.00071168	0.949409	0.34391	-0.000719218	0.00207057	0.822872
3-Methylindole	C08313	Aromatic Compounds	6.76542e-05	0.000364347	0.185686	0.852937	-0.000646465	0.000781774	0.99006
Vomifoliol	C04166	Terpenoids	0.000209151	0.000342875	0.609991	0.542773	-0.000462884	0.000881186	0.94243
Nandrolone	C07254	Steroids	0.000928805	0.000590331	1.57336	0.1177	-0.000228243	0.00208585	0.58738
Fasoracetam	C13311	Heterocycles	0.00064074	0.000461305	1.38897	0.16686	-0.000263419	0.0015449	0.666477
Eicosadienoic acid	C16525	Fatty Acids	-0.000836088	0.000340502	-2.45546	0.0151903	-0.00150347	-0.000168704	0.256765
Cytosine	C00380	Nucleotides	0.000566749	0.000372468	1.5216	0.130172	-0.000163288	0.00129679	0.603631
LysoPC(15:0/0:0)	C04230	Lipids	0.000223314	0.000202523	1.10266	0.271906	-0.000173631	0.000620259	0.795797
5-Methoxyindoleacetate	C05660	Aromatic Compounds	-0.000336263	0.000564007	-0.596203	0.551921	-0.00144172	0.000769192	0.94512
Uridine 5'-monophosphate	C00105	Nucleotides	0.000971001	0.000626967	1.54873	0.123513	-0.000257854	0.00219986	0.59308
Pulegone	C09893	Lipids	2.72235e-05	0.000664745	0.0409533	0.967387	-0.00127568	0.00133012	0.99006
4-(2-Aminophenyl)-2,4-dioxobutanoic acid	C01252	Aromatic Compounds	-1.93736e-06	0.000170426	-0.0113677	0.990945	-0.000335973	0.000332098	0.998568
Glyceric Acid	C00258	Lipids	-2.27379e-05	0.000187565	-0.121227	0.903671	-0.000390366	0.00034489	0.99006
Eriojaposide A	C17888	Steroids	-0.000267575	0.000289276	-0.924981	0.356432	-0.000834555	0.000299406	0.831935
Hydroxychloroquine	C07043	Heterocycles	-0.000437416	0.000778623	-0.561782	0.575087	-0.00196352	0.00108868	0.946705
L-Tyrosine Methyl Ester	C03404	Amino Acids	-0.00022049	0.000264215	-0.834509	0.405295	-0.00073835	0.000297371	0.856349
LysoPC(14:0/0:0)	C04230	Lipids	-9.71826e-05	0.000235415	-0.412813	0.680321	-0.000558597	0.000364232	0.966093
PS(18:3(9Z,12Z,15Z)/20:0)	C02737	Lipids	-0.00499843	0.00271449	-1.84139	0.0675007	-0.0103188	0.000321961	0.547789
Prostaglandin F2b	C02314	Fatty Acids	0.000510336	0.000571771	0.892552	0.373499	-0.000610336	0.00163101	0.838818
3-(4-Hydroxyphenyl)lactate	C03672	Aromatic Compounds	0.000137706	0.00020044	0.687018	0.493111	-0.000255157	0.000530569	0.928485
N6-(Delta2-Isopentenyl)-adenine	C04083	Nucleotides	-0.000345989	0.0003836	-0.901951	0.3685	-0.00109785	0.000405868	0.838818
Tuliposide A	C08561	Lipids	0.000183884	0.000356682	0.51554	0.60692	-0.000515213	0.000882981	0.946705
7-Aminomethyl-7-carbaguanine	C16675	Heterocycles	-0.000230481	0.000246468	-0.935135	0.351192	-0.000713559	0.000252597	0.827618
LysoPC(20:2(11Z,14Z)/0:0)	C04230	Lipids	-6.44248e-05	0.000365303	-0.17636	0.860245	-0.00078042	0.00065157	0.99006
QUISQUALIC ACID	C08296	Amino Acids	-8.64114e-05	0.000141047	-0.612644	0.541021	-0.000362863	0.00019004	0.94243
PC(18:0/0:0)	C04230	Lipids	7.34402e-05	0.000157923	0.465038	0.642565	-0.000236089	0.000382969	0.949127
Cytidine 2'-phosphate	C03104	Nucleotides and Nucleosides	0.00167883	0.000984964	1.70446	0.0903249	-0.000251697	0.00360936	0.551623
Dihomo-alpha-linolenic acid	C16522	Fatty Acids	0.000654593	0.000319371	2.04963	0.0421083	2.86247e-05	0.00128056	0.459682
N6,N6,N6-Trimethyl-L-lysine	C03793	Amino Acids	4.12421e-05	0.000131814	0.312882	0.754797	-0.000217113	0.000299597	0.98474
Guanosine 3'-monophosphate	C06193	Nucleotides	0.00054592	0.000512016	1.06622	0.288005	-0.000457631	0.00154947	0.803744
2-Lysophosphatidylcholine	C04230	Lipids	6.38854e-05	0.000145298	0.439686	0.660785	-0.000220898	0.000348669	0.949127
PS(20:0/18:3(9Z,12Z,15Z))	C02737	Lipids	0.000282804	0.000335467	0.843016	0.400536	-0.000374711	0.000940319	0.84972
Sphingosine	C00319	Lipids	0.000326833	0.000207699	1.57359	0.117648	-8.02567e-05	0.000733922	0.58738
Panthenol	C05944	Lipids	-0.000103947	0.000242698	-0.428296	0.669038	-0.000579636	0.000371742	0.952652
Pentadecanoic acid	C16537	Fatty Acids	0.000350085	0.000254026	1.37814	0.170171	-0.000147807	0.000847976	0.670447
16-Hydroxyhexadecanoic acid	C18218	Fatty Acids	0.000434023	0.000229886	1.88799	0.06092	-1.65531e-05	0.000884599	0.547789
Sphinganine	C00836	Lipids	0.000350449	0.000210802	1.66246	0.0984686	-6.27227e-05	0.000763621	0.551623
Citreoviridin	C16766	Heterocycles	3.18445e-05	0.000126273	0.252189	0.801234	-0.00021565	0.000279339	0.989539
(3R)-Beta-Leucine	C02486	Amino Acids	-7.92253e-05	0.000111733	-0.709059	0.479367	-0.000298222	0.000139771	0.913412
LysoPC(P-18:0/0:0)	C04230	Lipids	-2.33752e-05	0.000303707	-0.0769663	0.938751	-0.000618641	0.00057189	0.99006
Nicotinic acid ribonucleoside	C05841	Nucleotides	3.98807e-05	0.000145382	0.274316	0.784212	-0.000245068	0.00032483	0.989539
Dialdehyde	C11678	Organic Acids and Derivatives	-0.000171592	0.000161483	-1.0626	0.289637	-0.000488097	0.000144914	0.803744
Tuliposide B	C08570	Lipids	-0.000105714	0.000188667	-0.560319	0.576081	-0.0004755	0.000264073	0.946705
Lacto-N-biose I	C06372	Carbohydrates	0.000427736	0.000249131	1.71691	0.0880196	-6.05618e-05	0.000916033	0.551623
Pregnanetriolone	C15368	Steroids	9.26185e-05	0.000239334	0.386984	0.699306	-0.000376476	0.000561713	0.974564
Glycerylphosphorylcholine	C00670	Lipids	-0.000187517	0.000204201	-0.918299	0.359908	-0.000587751	0.000212716	0.834477
N4-Acetylcytidine	C22293	Nucleotides and Nucleosides	-0.00041226	0.000360455	-1.14372	0.254525	-0.00111875	0.000294232	0.777387
Phosphocreatine	C02305	Amino Acids	0.000703576	0.000498828	1.41046	0.160434	-0.000274126	0.00168128	0.666477
L-Phenylalanine	C00079	Amino Acids	-7.52885e-05	0.000102354	-0.735573	0.463117	-0.000275901	0.000125324	0.900233
Diphenylamine	C11016	Aromatic Compounds	0.000816542	0.000314438	2.59684	0.0103263	0.000200245	0.00143284	0.229773
Cannabidiol	C07578	Lipids	6.88154e-06	0.000285771	0.0240806	0.98082	-0.000553229	0.000566993	0.99796
L-Serine	C00065	Amino Acids	-0.00011593	0.000135105	-0.858071	0.392196	-0.000380735	0.000148876	0.838818
Glycerophosphocholine	C00670	Lipids	-0.00020817	0.000187606	-1.10961	0.268906	-0.000575878	0.000159537	0.795797
Germacrone	C16966	Terpenoids	-0.000549972	0.000446059	-1.23296	0.219483	-0.00142425	0.000324304	0.761649
Dodecanoic acid	C02679	Fatty Acids	0.000241688	0.000225532	1.07164	0.28557	-0.000200354	0.00068373	0.803744
Coformycin	C01677	Nucleotides and Nucleosides	0.00017272	0.000137365	1.25738	0.210531	-9.65149e-05	0.000441955	0.735455
Caffeoylshikimate	C10434	Aromatic Compounds	-0.000558573	0.000425734	-1.31202	0.191477	-0.00139301	0.000275866	0.706579
(+/-)-2-Hydroxypiperitone	C09854	Lipids	0.000265296	0.000188903	1.40441	0.162225	-0.000104953	0.000635546	0.666477
P-Cymene	C06575	Lipids	6.152e-05	0.000241475	0.254768	0.799245	-0.000411771	0.000534811	0.989539
N,N-Dimethylarginine	C03626	Amino Acids	4.5144e-05	0.000103531	0.436042	0.663421	-0.000157777	0.000248065	0.949127
7-Methylguanine	C02242	Nucleotides and Nucleosides	4.12731e-07	0.00019516	0.00211484	0.998315	-0.000382101	0.000382926	0.999471
L-Tyrosine	C00082	Amino Acids	-7.55973e-05	8.80614e-05	-0.858461	0.391981	-0.000248198	9.70031e-05	0.838818
Hydroxyethyl methacrylic acid	C14530	Organic Acids and Derivatives	4.62879e-05	0.000229392	0.201786	0.840352	-0.00040332	0.000495895	0.989539
LysoPC(22:6(4Z,7Z,10Z,13Z,16Z,19Z)/0:0)	C04230	Lipids	-6.42465e-05	0.000188708	-0.340455	0.733981	-0.000434113	0.00030562	0.98474
Deoxyguanosine	C00330	Nucleotides	2.92182e-06	0.000329532	0.00886658	0.992937	-0.000642961	0.000648804	0.998655
Rhamnose	C00507	Nucleotides	0.000101852	0.000286918	0.354985	0.72309	-0.000460508	0.000664211	0.981604
3-Oxododecanoic acid	C02367	Fatty Acids	0.0007204	0.000395363	1.82212	0.070389	-5.45114e-05	0.00149531	0.547789
Arachidonic acid	C00219	Fatty Acids	-3.35881e-05	0.000148167	-0.22669	0.820967	-0.000323995	0.000256819	0.989539
Stearidonic Acid	C16300	Fatty Acids	0.000420813	0.000246884	1.7045	0.0903182	-6.30796e-05	0.000904705	0.551623
Indolelactic acid	C02043	Aromatic Compounds	0.000356928	0.000724232	0.492837	0.622835	-0.00106257	0.00177642	0.946705
N-Acetylmannosamine	C00645	Nucleotides	2.6942e-05	0.000115086	0.234104	0.815217	-0.000198626	0.00025251	0.989539
N-acetylaspartate	C01042	Amino Acids	-8.65073e-05	0.000193367	-0.447374	0.655238	-0.000465506	0.000292492	0.949127
(S)-beta-Aminoisobutyric acid	C03284	Fatty Acids	4.14191e-05	0.000135353	0.306008	0.760014	-0.000223873	0.000306711	0.98474
3-Methyldioxyindole	C05834	Heterocycles	-0.000487214	0.000954705	-0.510329	0.610556	-0.00235843	0.00138401	0.946705
P-Coumaryl Alcohol 4-O-Glucoside	C05855	Aromatic Compounds	0.000131349	8.06008e-05	1.62962	0.105239	-2.6629e-05	0.000289326	0.551623
Dinoprost	C00639	Fatty Acids	0.000232811	0.000270003	0.862254	0.389897	-0.000296395	0.000762017	0.838818
7-Epijasmonic acid	C16317	Lipids	0.00017762	0.00014677	1.21019	0.228071	-0.000110049	0.000465289	0.776033
1-Nonanol	C14696	Lipids	0.00028357	0.000168323	1.68467	0.0940908	-4.63443e-05	0.000613483	0.551623
L-Asparagine	C00152	Amino Acids	-0.00013377	0.000111823	-1.19626	0.233445	-0.000352943	8.54035e-05	0.777387
1-Methyladenosine	C02494	Nucleotides and Nucleosides	-6.68777e-05	0.000128343	-0.521086	0.60306	-0.00031843	0.000184675	0.946705
Resolvin D2	C18179	Lipids	0.000339201	0.000596917	0.568254	0.570695	-0.000830757	0.00150916	0.946705
Myristic acid	C06424	Fatty Acids	0.000186136	0.000186598	0.997523	0.320086	-0.000179596	0.000551868	0.807159
Isokobusone	C16977	Terpenoids	0.000286792	0.000249903	1.14761	0.25292	-0.000203018	0.000776603	0.777387
9,10-Epoxyoctadecanoic acid	C19418	Lipids	0.000343256	0.000195472	1.75604	0.0810825	-3.98684e-05	0.000726381	0.547789
PS(18:1(11Z)/22:6(4Z,7Z,10Z,13Z,16Z,19Z))	C02737	Lipids	-4.14683e-05	0.000211892	-0.195705	0.845101	-0.000456777	0.00037384	0.99006
Ornithine	C00077	Amino Acids	-0.000167345	0.000181216	-0.923456	0.357224	-0.000522529	0.000187839	0.831935
Neopterin	C05926	Heterocycles	-7.56199e-06	6.5356e-05	-0.115704	0.908038	-0.00013566	0.000120536	0.99006
Aciclovir	C06810	Nucleotides	-2.69126e-06	6.24401e-05	-0.0431014	0.965677	-0.000125074	0.000119691	0.99006
Fibrin	C00290	Amino Acids	-7.89456e-05	9.69595e-05	-0.814211	0.416789	-0.000268986	0.000111095	0.864524
8-Amino-7-oxononanoic acid	C01092	Fatty Acids	0.00017071	0.000169967	1.00437	0.316788	-0.000162427	0.000503846	0.807159
Cis-4-Carboxymethylenebut-2-en-4-olide	C04431	Heterocycles	-7.24531e-05	6.59086e-05	-1.0993	0.273365	-0.000201634	5.67277e-05	0.795797
N-(L-Arginino)succinate	C03406	Amino Acids	-1.26654e-05	0.000293328	-0.0431784	0.965616	-0.000587589	0.000562258	0.99006
4-Heptyloxyphenol	C14236	Aromatic Compounds	2.89836e-05	8.95089e-05	0.323807	0.746526	-0.000146454	0.000204421	0.98474
Indole-3-Carboxaldehyde	C08493	Aromatic Compounds	-1.30999e-05	9.67459e-05	-0.135405	0.89247	-0.000202722	0.000176522	0.99006
Amantadine	C06818	Other	0.000168973	0.000116966	1.44464	0.150604	-6.02793e-05	0.000398226	0.660042
Cinnamaldehyde	C00903	Aromatic Compounds	0.000139025	7.29735e-05	1.90515	0.0586372	-4.00288e-06	0.000282053	0.547789
Guanosine	C00387	Nucleotides	9.4327e-05	0.000198909	0.474222	0.636018	-0.000295535	0.000484189	0.949127
3-Ketosphingosine	C06121	Lipids	0.000260053	0.000159594	1.62947	0.105272	-5.27512e-05	0.000572857	0.551623
Pantothenic Acid	C00864	Vitamins	-3.29889e-05	0.000141573	-0.233016	0.81606	-0.000310472	0.000244495	0.989539
L-Histidine	C00135	Amino Acids	-5.25291e-05	7.70709e-05	-0.681568	0.496542	-0.000203588	9.85298e-05	0.928485
12S-HHT	C20388	Lipids	-0.00111324	0.000681683	-1.63307	0.104509	-0.00244934	0.000222859	0.551623
Sulfamethoxazole	C07315	Heterocycles	-6.527e-05	8.10812e-05	-0.804996	0.422071	-0.000224189	9.36491e-05	0.867016
Pyrroline	C19907	Heterocycles	5.53882e-05	8.40893e-05	0.658683	0.511089	-0.000109427	0.000220203	0.936401
Cytidine 3'-Phosphate	C05822	Nucleotides	0.000445946	0.00026656	1.67297	0.0963769	-7.65109e-05	0.000968403	0.551623
Malonic semialdehyde	C00222	Nucleotides	-5.75113e-05	8.70331e-05	-0.660798	0.509736	-0.000228096	0.000113074	0.936401
L-Glutamine	C00064	Amino Acids	-3.27527e-05	0.000110573	-0.296208	0.767473	-0.000249476	0.000183971	0.98474
2-Methylbenzaldehyde	C07214	Aromatic Compounds	-4.631e-06	5.97751e-05	-0.0774738	0.938348	-0.00012179	0.000112528	0.99006
L-Acetylcarnitine	C02571	Lipids	-5.57894e-05	0.000115259	-0.484034	0.629054	-0.000281698	0.000170119	0.947196
1-Palmitoylphosphatidylcholine	C04230	Lipids	2.46278e-05	0.000107268	0.229591	0.818716	-0.000185618	0.000234873	0.989539
Arborine	C10642	Heterocycles	-0.000356316	0.000399733	-0.891384	0.374123	-0.00113979	0.000427162	0.838818
PC(16:0/0:0)	C04230	Lipids	6.17282e-06	0.00011831	0.0521749	0.958457	-0.000225715	0.000238061	0.99006
Orinapterin	C06313	Heterocycles	-7.73189e-05	8.02987e-05	-0.962891	0.337122	-0.000234704	8.00666e-05	0.813391
Phenylacetic acid	C07086	Aromatic Compounds	0.000111087	0.000115674	0.960347	0.338396	-0.000115633	0.000337807	0.813391
Pipecolic Acid	C00408	Amino Acids	1.24968e-05	7.65569e-05	0.163236	0.870548	-0.000137555	0.000162548	0.99006
Cysteinylglycine	C01419	Amino Acids	-3.2842e-05	5.70295e-05	-0.575877	0.565545	-0.00014462	7.89359e-05	0.946705
Cytidine 3'-monophosphate	C05822	Nucleotides	0.000407789	0.00027429	1.48671	0.13915	-0.000129819	0.000945396	0.628573
Lumichrome	C01727	Heterocycles	-2.15595e-05	8.90993e-05	-0.241971	0.809126	-0.000196194	0.000153075	0.989539
Didanosine	C06953	Nucleotides	8.23347e-06	7.12271e-05	0.115595	0.908125	-0.000131372	0.000147839	0.99006
Dibutyl Phthalate	C14214	Other	0.000182928	0.000103557	1.76645	0.0793145	-2.00434e-05	0.0003859	0.547789
(2'E,4'Z,7'Z,8E)-Colnelenic acid	C16320	Lipids	0.000217264	0.00014272	1.52231	0.129995	-6.2467e-05	0.000496995	0.603631
Methionine sulfoximine	C03510	Amino Acids	0.000104517	8.07077e-05	1.295	0.197271	-5.36706e-05	0.000262704	0.717846
2-Hydroxyquinoline	C06338	Heterocycles	9.42646e-05	0.000322723	0.292092	0.770612	-0.000538272	0.000726801	0.98488
LysoPC(20:4(8Z,11Z,14Z,17Z)/0:0)	C04230	Lipids	8.40439e-06	9.31387e-05	0.0902351	0.928218	-0.000174148	0.000190956	0.99006
Styrene Oxide	C02083	Aromatic Compounds	-6.73662e-05	8.21956e-05	-0.819584	0.413728	-0.00022847	9.37372e-05	0.863719
2-Phenylethanol glucuronide	C03033	Aromatic Compounds	8.5947e-05	9.56065e-05	0.898966	0.370083	-0.000101442	0.000273336	0.838818
1,3-Butadiene	C16450	Alkanes, Alkenes, and Alkynes	-5.20535e-05	6.4807e-05	-0.803207	0.423101	-0.000179075	7.49683e-05	0.867016
PI(16:2(9Z,12Z)/22:3(10Z,13Z,16Z))	C00626	Not Found	7.16446e-05	0.000657612	0.108947	0.913388	-0.00121728	0.00136056	0.99006
PS(14:0/20:0)	C02737	Lipids	-0.00083068	0.00025415	-3.26847	0.00133542	-0.00132881	-0.000332546	0.151672
Adenosine	C00212	Lipids	1.85419e-05	0.000150192	0.123455	0.901909	-0.000275834	0.000312918	0.99006
LysoPC(18:1(11Z)/0:0)	C04230	Lipids	4.35394e-05	0.000110189	0.395134	0.693294	-0.000172431	0.00025951	0.9702
Furofoline	C10681	Heterocycles	-3.11953e-05	5.03816e-05	-0.61918	0.536719	-0.000129943	6.75527e-05	0.94243
PC(22:6(4Z,7Z,10Z,13Z,16Z,19Z)/P-16:0)	C00157	Lipids	-0.000216049	0.000139871	-1.54463	0.124502	-0.000490195	5.8098e-05	0.59308
Aspartic Acid	C00049	Amino Acids	-5.54251e-05	0.000112615	-0.492166	0.623308	-0.00027615	0.0001653	0.946705
Guanine	C00242	Nucleotides	0.000161252	0.000205964	0.782914	0.434888	-0.000242437	0.000564941	0.876814
M-Xylene	C07208	Aromatic Compounds	8.39672e-05	5.13339e-05	1.63571	0.103957	-1.66473e-05	0.000184582	0.551623
N'-nitrosoanabasine	C19477	Heterocycles	-6.00027e-05	6.85547e-05	-0.875252	0.382809	-0.00019437	7.43646e-05	0.838818
Betaine	C00719	Amino Acids	3.24947e-06	0.000164379	0.0197682	0.984254	-0.000318933	0.000325432	0.998454
Xanthine	C00385	Nucleotides	-4.93945e-05	6.15603e-05	-0.802375	0.42358	-0.000170053	7.12638e-05	0.867016
Norleucine	C01933	Fatty Acids	-6.31378e-05	6.72229e-05	-0.939231	0.349093	-0.000194895	6.86191e-05	0.827618
PC(18:1(9Z)/20:3(8Z,11Z,14Z))	C00157	Lipids	-0.000336479	0.00013138	-2.56112	0.011401	-0.000593983	-7.89744e-05	0.229773
Cinnamic acid	C10438	Aromatic Compounds	-8.56765e-05	7.39016e-05	-1.15933	0.248127	-0.000230524	5.91707e-05	0.777387
Calcitroic acid	C18230	Steroids	-0.00102225	0.00041966	-2.4359	0.0160034	-0.00184478	-0.000199715	0.261551
L-Threonine	C00188	Amino Acids	-6.58311e-05	7.60366e-05	-0.865781	0.387966	-0.000214863	8.32007e-05	0.838818
Spermine	C00750	Other	0.000496718	0.000283005	1.75516	0.0812336	-5.7971e-05	0.00105141	0.547789
Adipate semialdehyde	C06102	Organic Acids and Derivatives	-7.95041e-05	7.51531e-05	-1.0579	0.291771	-0.000226804	6.77959e-05	0.803744
Maleic Acid	C01384	Organic Acids and Derivatives	-3.83628e-05	8.62729e-05	-0.444669	0.657188	-0.000207458	0.000130732	0.949127
L-Proline	C00148	Amino Acids	-4.22526e-05	6.27076e-05	-0.673804	0.501453	-0.00016516	8.06543e-05	0.928485
L-Alanine	C00041	Amino Acids	-5.01096e-05	8.90058e-05	-0.562992	0.574264	-0.000224561	0.000124342	0.946705
Phenol	C00146	Aromatic Compounds	-2.94615e-05	4.80119e-05	-0.613629	0.540372	-0.000123565	6.46418e-05	0.94243
2-Amino-3-Methylsuccinic Acid	C00049	Amino Acids	-7.94442e-05	7.97699e-05	-0.995917	0.320863	-0.000235793	7.69048e-05	0.807159
Tyramine	C00483	Amino Acids	-7.08843e-05	7.02283e-05	-1.00934	0.314405	-0.000208532	6.67632e-05	0.807159
Xanthosine	C01762	Nucleotides	-7.38413e-05	0.000117813	-0.626765	0.531748	-0.000304756	0.000157073	0.94243
Phosphate	C00009	Inorganic Compounds	-9.98653e-05	5.57896e-05	-1.79003	0.0754261	-0.000209213	9.48233e-06	0.547789
2-Hydroxycinnamic acid	C01772;C05838	Error: 400	-4.22143e-05	5.45351e-05	-0.774076	0.44008	-0.000149103	6.46745e-05	0.876814
L-Coprine	C08271	Amino Acids	-7.39394e-06	9.33806e-05	-0.0791806	0.936992	-0.00019042	0.000175632	0.99006
Eucarvone	C16955	Terpenoids	-0.000175367	0.000255797	-0.68557	0.494022	-0.000676729	0.000325995	0.928485
Tranexamic Acid	C12535	Amino Acids	0.000253187	0.00011226	2.25536	0.0255288	3.31574e-05	0.000473216	0.334427
Palmitic acid	C00249	Fatty Acids	0.000101807	8.85871e-05	1.14923	0.252256	-7.18241e-05	0.000275437	0.777387
PE-NMe2(15:0/18:2(9Z,12Z))	C04308	Lipids	-0.000330254	0.000117745	-2.80482	0.00568819	-0.000561035	-9.94736e-05	0.186288
L-Valine	C00183	Amino Acids	-3.46063e-05	6.95419e-05	-0.497633	0.619458	-0.000170908	0.000101696	0.946705
Dihomolinoleic acid	C16525	Fatty Acids	0.000224313	0.000105779	2.12058	0.0355693	1.69864e-05	0.000431639	0.423598
Traumatic acid	C16308	Fatty Acids	-3.75948e-05	0.000215382	-0.17455	0.861664	-0.000459743	0.000384554	0.99006
GPCho(20:3/20:4)	C00157	Lipids	-0.000205416	8.78036e-05	-2.3395	0.0206023	-0.000377511	-3.3321e-05	0.287547
L-Glycine	C00037	Amino Acids	-5.06392e-05	0.00010445	-0.48482	0.628498	-0.00025536	0.000154082	0.947196
Pyroglutamic Acid	C01879	Amino Acids	0.000127515	0.000130691	0.975698	0.330754	-0.00012864	0.00038367	0.812741
2-Furoic Acid	C01546	Heterocycles	0.000113218	0.000148475	0.762542	0.44691	-0.000177792	0.000404229	0.883702
Erythrose	C01796	Carbohydrates	-0.000130974	9.95803e-05	-1.31526	0.19039	-0.000326152	6.42032e-05	0.706579
Nitrazepam	C07487	Heterocycles	6.59971e-07	4.74767e-05	0.0139009	0.988927	-9.23944e-05	9.37143e-05	0.998454
5'-CMP	C00055	Nucleotides	0.00060529	0.00033081	1.82972	0.0692378	-4.30968e-05	0.00125368	0.547789
11-Aminoundecanoic Acid	C19325	Fatty Acids	0.000297875	0.000176877	1.68408	0.0942045	-4.88032e-05	0.000644554	0.551623
Threonic Acid	C01620	Carbohydrates	-7.375e-05	7.23001e-05	-1.02005	0.309313	-0.000215458	6.79581e-05	0.807159
Myo-Inositol	C00137	Nucleotides	-0.000137174	0.000136588	-1.00429	0.316824	-0.000404886	0.000130538	0.807159
PC(14:0/18:1(9Z))	C00157	Lipids	-0.00033091	0.000140146	-2.36118	0.0194767	-0.000605596	-5.62242e-05	0.287547
13,16,19-Docosatrienoic acid	C16534	Fatty Acids	0.000181986	0.000279283	0.651619	0.515625	-0.000365409	0.000729381	0.939977
L-Glutamic Acid	C00025	Amino Acids	-4.55662e-05	9.78868e-05	-0.465498	0.642237	-0.000237424	0.000146292	0.949127
Tilarginine	C03884	Amino Acids	-0.000104773	0.000119162	-0.879247	0.380646	-0.00033833	0.000128785	0.838818
Isophthalic Acid	C22203	Aromatic Compounds	4.94325e-05	6.29599e-05	0.785143	0.433584	-7.39688e-05	0.000172834	0.876814
4-Propylphenol	C14311	Aromatic Compounds	7.41964e-05	4.03504e-05	1.8388	0.0678832	-4.89043e-06	0.000153283	0.547789
Lactose	C00243	Carbohydrates	-4.04488e-05	0.000358256	-0.112905	0.910254	-0.00074263	0.000661732	0.99006
P-Tolualdehyde	C06758	Aromatic Compounds	6.39096e-05	5.47944e-05	1.16635	0.245286	-4.34873e-05	0.000171307	0.777387
PC(18:3(9Z,12Z,15Z)/20:1(11Z))	C00157	Lipids	-0.000209161	8.1393e-05	-2.56977	0.0111319	-0.000368691	-4.96308e-05	0.229773
Beta-D-Glucosamine	C08349	Carbohydrates	3.29736e-05	9.49135e-05	0.347407	0.728763	-0.000153057	0.000219004	0.984425
Leucyl-leucine	C11332	Amino Acids	4.46827e-05	0.000150969	0.295973	0.767652	-0.000251216	0.000340582	0.98474
3-Hydroxybutanoic Acid	C01089	Fatty Acids	0.000114392	6.33152e-05	1.80671	0.0727733	-9.70587e-06	0.00023849	0.547789
Inulobiose	C01711	Carbohydrates	1.9865e-05	0.00014902	0.133304	0.894128	-0.000272215	0.000311945	0.99006
KAPA	C01092	Fatty Acids	0.000168272	0.00016034	1.04947	0.295616	-0.000145994	0.000482539	0.803744
9-Oxo-nonanoic acid	C16322	Fatty Acids	6.64158e-05	0.000177292	0.374612	0.708467	-0.000281077	0.000413908	0.976939
PE-NMe2(15:0/20:1(11Z))	C04308	Lipids	-3.10996e-05	6.20454e-05	-0.50124	0.616923	-0.000152709	9.05094e-05	0.946705
Prostaglandin F1a	C06475	Fatty Acids	0.000274511	0.000507068	0.541369	0.589041	-0.000719343	0.00126837	0.946705
Polidocanol	C13493	Other	5.92509e-05	4.27624e-05	1.38558	0.167891	-2.45635e-05	0.000143065	0.666477
(3S)-3-hydroxycyclocitral	C19731	Terpenoids	0.000235802	0.000129949	1.81457	0.0715486	-1.88982e-05	0.000490502	0.547789
Citramalic Acid	C00815	Organic Acids and Derivatives	2.34909e-05	0.000108022	0.217465	0.828136	-0.000188232	0.000235214	0.989539
Hypoxanthine	C00262	Nucleotides	-7.65579e-05	5.93935e-05	-1.28899	0.199346	-0.000192969	3.98534e-05	0.720394
1-Deoxynojirimycin	C16843	Carbohydrates	1.82729e-05	2.88627e-05	0.6331	0.527614	-3.82979e-05	7.48437e-05	0.94243
Palatinose	C01742	Carbohydrates	-2.49104e-05	0.000142077	-0.175331	0.861052	-0.000303381	0.00025356	0.99006
Lenticin	C09213	Heterocycles	0.000100766	0.000334842	0.300936	0.763872	-0.000555524	0.000757056	0.98474
8'-hydroxyabscisate	C15514	Lipids	-0.000456313	0.000458437	-0.995368	0.321129	-0.00135485	0.000442223	0.807159
Geranic Acid	C16461	Fatty Acids	0.000122639	7.75913e-05	1.58058	0.11604	-2.94399e-05	0.000274718	0.58738
15-keto-Prostaglandin E2	C04707	Fatty Acids	0.000410674	0.000658021	0.624105	0.533488	-0.000879048	0.0017004	0.94243
Cystine	C00491	Amino Acids	2.84857e-05	0.000249072	0.114367	0.909097	-0.000459696	0.000516668	0.99006
Dioctyl phthalate	C03690	Other	0.000143809	0.000112471	1.27863	0.202963	-7.66342e-05	0.000364251	0.723488
Malic Acid	C00149	Steroids	-9.05216e-05	7.65613e-05	-1.18234	0.238904	-0.000240582	5.95385e-05	0.777387
8-Hydroxyguanine	C20155	Nucleotides and Nucleosides	-3.6838e-05	0.000114131	-0.32277	0.74731	-0.000260535	0.000186859	0.98474
Gentiobiose	C08240	Carbohydrates	1.84589e-05	0.000197659	0.0933878	0.925718	-0.000368953	0.000405871	0.99006
PC(15:0/15:0)	C00157	Lipids	-0.000729405	0.000196044	-3.72063	0.000278567	-0.00111365	-0.000345159	0.145969
9,10,13-TriHOME	C14835	Lipids	-3.75846e-05	0.000186172	-0.201881	0.840278	-0.000402481	0.000327312	0.989539
Galactosylsphingosine	C01747	Lipids	1.33775e-05	0.000112388	0.119029	0.905409	-0.000206904	0.000233659	0.99006
Toluene	C01455	Aromatic Compounds	0.000111386	6.97678e-05	1.59653	0.112434	-2.53584e-05	0.000248131	0.5776
Styrene	C07083	Aromatic Compounds	4.87217e-05	4.76082e-05	1.02339	0.30774	-4.45905e-05	0.000142034	0.807159
FORSKOLIN	C09076	Lipids	-7.23715e-05	5.08928e-05	-1.42204	0.157051	-0.000172121	2.73785e-05	0.666477
Cuminaldehyde	C06577	Aromatic Compounds	7.45236e-05	2.23909e-05	3.3283	0.00109465	3.06374e-05	0.00011841	0.151672
LysoPC(16:1(9Z)/0:0)	C04230	Lipids	0.000123333	5.281e-05	2.33541	0.0208207	1.98254e-05	0.00022684	0.287547
Citric Acid	C00158	Amino Acids	9.71686e-05	0.000133268	0.72912	0.467043	-0.000164037	0.000358375	0.903065
Sclareol oxide	C09183	Lipids	0.000155218	6.64798e-05	2.33481	0.0208527	2.49176e-05	0.000285518	0.287547
Sebacic acid	C08277	Fatty Acids	5.20094e-05	1.89285e-05	2.74768	0.00672326	1.49096e-05	8.91092e-05	0.195722
Glycocholic acid	C01921	Bile Acids	-0.000106129	9.19072e-05	-1.15474	0.249999	-0.000286267	7.40095e-05	0.777387
PE-NMe(18:0/22:4(7Z,10Z,13Z,16Z))	C01241	Lipids	-0.000541235	0.000251137	-2.15513	0.0327154	-0.00103346	-4.90054e-05	0.408164
2-Hydroxyadipic acid	C02360	Fatty Acids	1.1846e-05	4.57733e-05	0.258797	0.79614	-7.78696e-05	0.000101562	0.989539
Cyclohexanecarboxylic acid	C09822	Organic Acids and Derivatives	-0.000121199	0.000212938	-0.569177	0.570071	-0.000538558	0.000296159	0.946705
Kainic acid	C12819	Amino Acids	-8.96419e-06	3.58548e-05	-0.250013	0.802912	-7.92397e-05	6.13113e-05	0.989539
Exo,exo-1,8-Epoxy-p-menthane-2,6-diol	C17620	Lipids	-0.000116657	5.6807e-05	-2.05357	0.0417202	-0.000227999	-5.31522e-06	0.459682
Hippuric Acid	C01586	Amino Acids	-0.000213277	0.00027517	-0.775073	0.439493	-0.000752611	0.000326057	0.876814
Prenalterol	C07533	Aromatic Compounds	-0.00103084	0.000766141	-1.34549	0.180457	-0.00253247	0.0004708	0.686014
8-Methylnonenoate	C18202	Fatty Acids	1.02116e-05	4.43388e-05	0.230309	0.818159	-7.66925e-05	9.71157e-05	0.989539
Embelin	C10342	Lipids	-7.34576e-05	4.11022e-05	-1.7872	0.0758857	-0.000154018	7.10265e-06	0.547789
Oxypurinol	C07599	Lipids	-3.76275e-05	5.0569e-05	-0.744082	0.457968	-0.000136743	6.14878e-05	0.89543
PE-NMe2(15:0/22:4(7Z,10Z,13Z,16Z))	C04308	Lipids	-0.000205986	6.85228e-05	-3.0061	0.00309378	-0.000340291	-7.16816e-05	0.155332
O-Phosphoethanolamine	C00346	Amino Acids	-0.000136495	0.000127931	-1.06694	0.287679	-0.00038724	0.00011425	0.803744
SM(d18:0/16:1(9Z))	C00550	Lipids	-0.00104093	0.000351236	-2.96363	0.00352706	-0.00172936	-0.000352512	0.155332
Oleamide	C19670	Lipids	0.000147647	7.82813e-05	1.88611	0.0611749	-5.78398e-06	0.000301079	0.547789
Capric acid	C01571	Fatty Acids	-3.00321e-05	2.76979e-05	-1.08428	0.279948	-8.432e-05	2.42557e-05	0.803744
4-Hydroxynonenal	C21642	Lipids	3.8498e-05	1.4788e-05	2.60333	0.0101411	9.51353e-06	6.74824e-05	0.229773
DL-Acetylcarnitine	C02571	Lipids	-8.79169e-06	6.12749e-05	-0.143479	0.8861	-0.00012889	0.000111307	0.99006
N-Methylaniline	C02299	Aromatic Compounds	2.56476e-05	1.92371e-05	1.33324	0.184436	-1.20571e-05	6.33522e-05	0.695284
Triethanolamine	C06771	Lipids	3.82792e-05	2.05167e-05	1.86576	0.06399	-1.93357e-06	7.8492e-05	0.547789
Adenosine 3'-monophosphate	C01367	Nucleotides	0.000151749	0.000200156	0.758158	0.449523	-0.000240555	0.000544054	0.885526
GPCho(20:4/16:0)	C00157	Lipids	-0.000280823	0.000114327	-2.45631	0.0151556	-0.000504905	-5.67418e-05	0.256765
Nitrosobenzene	C06876	Aromatic Compounds	-8.96127e-06	4.37896e-05	-0.204644	0.838122	-9.47888e-05	7.68663e-05	0.989539
Valeric acid	C00803	Fatty Acids	6.8424e-05	0.000218132	0.313681	0.75419	-0.000359116	0.000495964	0.98474
4-Nitrophenol	C00870	Aromatic Compounds	-2.83616e-05	4.20057e-05	-0.675184	0.500578	-0.000110693	5.39697e-05	0.928485
3'-Adenylic Acid	C01367	Nucleotides	0.000119226	0.000188945	0.63101	0.528975	-0.000251106	0.000489559	0.94243
PC(16:0/18:1(11Z))	C00157	Lipids	-0.000244441	0.000139412	-1.75337	0.0815411	-0.000517688	2.88066e-05	0.547789
Cnidilide	C16937	Heterocycles	0.000138911	9.24729e-05	1.50218	0.135111	-4.23356e-05	0.000320158	0.621035
Oxalic Acid	C00209	Nucleotides	-8.00037e-06	2.71476e-05	-0.294699	0.768623	-6.12096e-05	4.52089e-05	0.98474
Uracil	C00106	Nucleotides	-4.91361e-05	4.89932e-05	-1.00292	0.317485	-0.000145163	4.68907e-05	0.807159
Tetradecanedioic acid	C11002	Organic Acids and Derivatives	1.68724e-05	8.01664e-05	0.210468	0.833583	-0.000140254	0.000173999	0.989539
Phosphoglycolic acid	C00988	Organic Acids and Derivatives	8.27882e-06	4.73682e-05	0.174776	0.861487	-8.45629e-05	0.000101121	0.99006
Ultram	C07153	Other	0.000295288	0.000183248	1.61141	0.109151	-6.38786e-05	0.000654455	0.566291
LysoSM(d18:1)	C03640	Lipids	-8.10929e-05	0.000227274	-0.356807	0.721728	-0.00052655	0.000364364	0.981604
Sophoraflavanone G	C18053	Lipids	-0.000109169	9.13974e-05	-1.19445	0.234151	-0.000288308	6.99695e-05	0.777387
PS(14:0/24:1(15Z))	C02737	Lipids	-0.000188954	6.53873e-05	-2.88977	0.00441572	-0.000317114	-6.07951e-05	0.155332
Linolenic Acid	C06427	Fatty Acids	0.00013937	0.000101704	1.37034	0.172587	-5.99707e-05	0.00033871	0.674893
PC(18:0/20:5(5Z,8Z,11Z,14Z,17Z))	C00157	Lipids	-0.00019891	7.43669e-05	-2.67472	0.00829267	-0.000344669	-5.31511e-05	0.217268
L-Glutamate	C00025	Amino Acids	-4.87671e-05	8.04988e-05	-0.605811	0.545538	-0.000206545	0.000109011	0.943438
3,7-Dimethyl-2E,6-octadienyl acetate	C09861	Lipids	0.000191587	0.000112483	1.70326	0.0905506	-2.88793e-05	0.000412053	0.551623
PS(15:0/24:1(15Z))	C02737	Lipids	-6.0631e-06	4.58556e-05	-0.132222	0.894983	-9.59401e-05	8.38139e-05	0.99006
Decanedioic acid	C08277	Fatty Acids	-2.96218e-05	2.96342e-05	-0.999581	0.319092	-8.77049e-05	2.84613e-05	0.807159
Alpha-Bisabolol oxide A	C16773	Terpenoids	4.01204e-05	3.48831e-05	1.15014	0.251882	-2.82506e-05	0.000108491	0.777387
Ibuprofen glucuronide	C03033	Aromatic Compounds	-0.000162605	0.000133616	-1.21696	0.225493	-0.000424492	9.92816e-05	0.776033
Dodecanedioic Acid	C02678	Fatty Acids	-2.1693e-05	7.2077e-05	-0.30097	0.763846	-0.000162964	0.000119578	0.98474
Hexadecanedioic acid	C19615	Fatty Acids	6.28627e-05	6.52826e-05	0.962932	0.337101	-6.50911e-05	0.000190816	0.813391
Nopalinic acid	C01683	Amino Acids	-9.58577e-05	0.000157296	-0.609411	0.543156	-0.000404157	0.000212442	0.94243
Citronellic acid	C16462	Fatty Acids	-3.09657e-05	6.02211e-05	-0.514201	0.607853	-0.000148999	8.70676e-05	0.946705
(R)-beta-Aminoisobutyric acid	C01205	Fatty Acids	-4.76421e-06	0.000103094	-0.0462125	0.963201	-0.000206828	0.000197299	0.99006
Citrulline	C00327	Amino Acids	0.000353567	0.000342601	1.03201	0.303697	-0.000317932	0.00102507	0.807159
Azinphos-methyl	C11018	Heterocycles	1.72159e-05	3.89134e-05	0.442415	0.658814	-5.90544e-05	9.34862e-05	0.949127
PC(14:0/20:3(5Z,8Z,11Z))	C00157	Lipids	-0.000318243	9.81009e-05	-3.24403	0.00144725	-0.00051052	-0.000125965	0.151672
3-Guanidinopropionic Acid	C03065	Amino Acids	-0.000214857	0.000121921	-1.76227	0.080021	-0.000453822	2.41077e-05	0.547789
2-Nitrophenol	C01988	Aromatic Compounds	6.06836e-06	2.8261e-05	0.214726	0.830267	-4.93232e-05	6.146e-05	0.989539
L-Aspartic Acid	C00049	Amino Acids	-3.16929e-05	8.04923e-05	-0.393739	0.694322	-0.000189458	0.000126072	0.9702
6-Hydroxyhexanoic acid	C06103	Fatty Acids	2.26027e-05	1.6807e-05	1.34484	0.180668	-1.0339e-05	5.55443e-05	0.686014
LysoPC(20:4(5Z,8Z,11Z,14Z)/0:0)	C04230	Lipids	-2.6316e-05	0.000102947	-0.255627	0.798582	-0.000228091	0.00017546	0.989539
Succinic anhydride	C19524	Heterocycles	-0.000189439	0.000112553	-1.68312	0.0943917	-0.000410042	3.11638e-05	0.551623
Prostaglandin F3a	C06476	Fatty Acids	0.000414218	0.000363107	1.14076	0.255753	-0.000297472	0.00112591	0.777387
Palmitoylcarnitine	C02990	Fatty Acids	-0.0002628	0.000192973	-1.36185	0.175248	-0.000641028	0.000115428	0.680222
Riboflavin	C00255	Vitamins	-0.000119455	0.000122727	-0.97334	0.331921	-0.00036	0.00012109	0.812741
Tris(2-butoxyethyl) Phosphate	C14446	Other	2.96291e-05	5.04976e-05	0.586743	0.558241	-6.93462e-05	0.000128605	0.946705
Niacinamide	C00153	Vitamins	-2.21939e-05	3.68805e-05	-0.601779	0.548212	-9.44798e-05	5.00919e-05	0.944944
PS(18:0/20:2(11Z,14Z))	C02737	Lipids	-0.000196184	0.000109605	-1.78991	0.0754458	-0.00041101	1.86425e-05	0.547789
PE(15:0/18:3(6Z,9Z,12Z))	C00350	Lipids	-7.03423e-05	0.000193494	-0.363538	0.716705	-0.00044959	0.000308905	0.980557
O-Acetylcarnitine	C02571	Lipids	-3.54622e-05	7.66781e-05	-0.462482	0.644393	-0.000185751	0.000114827	0.949127
Terephthalic Acid	C06337	Aromatic Compounds	0.000431765	0.000261418	1.65163	0.100662	-8.06146e-05	0.000944145	0.551623
1,3-Dihydro-(2H)-indol-2-one	C12312	Heterocycles	-0.000328692	0.000629938	-0.521784	0.602575	-0.00156337	0.000905987	0.946705
Kobusone	C16983	Terpenoids	2.5972e-05	2.22625e-05	1.16662	0.245177	-1.76625e-05	6.96064e-05	0.777387
PS(22:0/18:3(9Z,12Z,15Z))	C02737	Lipids	-0.000248377	9.18966e-05	-2.70279	0.00765334	-0.000428495	-6.82599e-05	0.211071
Histidinal	C01929	Amino Acids	1.67681e-05	2.3436e-05	0.715482	0.475401	-2.91666e-05	6.27027e-05	0.909162
3-Methoxyanthranilate	C05831	Aromatic Compounds	0.000198704	7.95626e-05	2.49746	0.013567	4.27616e-05	0.000354647	0.256765
N-Acetyl-D-Glucosamine 6-Phosphate	C00357	Nucleotides	-7.17526e-05	0.000143577	-0.499751	0.617968	-0.000353163	0.000209658	0.946705
PE(16:1(9Z)/20:1(11Z))	C00350	Lipids	-6.05498e-06	2.24214e-05	-0.270054	0.787483	-5.00009e-05	3.7891e-05	0.989539
Sn-glycero-3-Phosphoethanolamine	C01233	Lipids	4.22065e-05	2.27427e-05	1.85583	0.065402	-2.36919e-06	8.67821e-05	0.547789
LysoPC(16:0/0:0)	C04230	Lipids	-5.15758e-05	9.98369e-05	-0.516601	0.606181	-0.000247256	0.000144105	0.946705
PGH2	C00427	Fatty Acids	1.68176e-05	0.000295753	0.0568636	0.954728	-0.000562858	0.000596493	0.99006
13(S)-Hydroperoxylinolenic acid	C04785	Fatty Acids	-6.15106e-06	2.55761e-05	-0.2405	0.810265	-5.62803e-05	4.39782e-05	0.989539
Oxamyl	C18419	Other	3.3103e-05	1.97521e-05	1.67592	0.0957965	-5.61122e-06	7.18171e-05	0.551623
PC(18:2(9Z,12Z)/16:0)	C00157	Lipids	-0.00018323	6.5951e-05	-2.77827	0.00614957	-0.000312494	-5.3966e-05	0.189551
7a,12a-Dihydroxy-cholestene-3-one	C05457	Not Found	8.35018e-05	2.40145e-05	3.47715	0.000659921	3.64334e-05	0.00013057	0.151672
Cyclopentanol	C02020	Organic Acids and Derivatives	9.36293e-06	3.12023e-05	0.300072	0.764529	-5.17935e-05	7.05193e-05	0.98474
Azelaic Acid	C08261	Fatty Acids	1.88753e-06	3.50784e-05	0.0538089	0.957158	-6.68662e-05	7.06412e-05	0.99006
N-Acetyl-b-glucosaminylamine	C01239	Carbohydrates	8.18173e-06	2.58358e-05	0.316682	0.751916	-4.24564e-05	5.88198e-05	0.98474
Methidathion	C14431	Heterocycles	-3.73914e-05	1.65599e-05	-2.25795	0.0253635	-6.98489e-05	-4.93396e-06	0.334427
PE(20:4(5Z,8Z,11Z,14Z)/15:0)	C00350	Lipids	0.000324075	0.00033729	0.960819	0.338159	-0.000337014	0.000985164	0.813391
Indole	C00463	Heterocycles	-1.34188e-06	1.52262e-05	-0.0881297	0.929889	-3.11852e-05	2.85015e-05	0.99006
Nirvanol	C14916	Heterocycles	-2.55562e-05	7.70837e-05	-0.331539	0.740691	-0.00017664	0.000125528	0.98474
Cyclohexane	C11249	Alkanes, Alkenes, and Alkynes	1.27828e-05	1.36258e-05	0.938129	0.349657	-1.39238e-05	3.94893e-05	0.827618
(9Z)-(13S)-12,13-epoxyoctadeca-9,11-dienoate	C04594	Fatty Acids	8.0822e-05	3.13826e-05	2.57538	0.0109604	1.93121e-05	0.000142332	0.229773
1-Arachidonoylglycerol	C13857	Lipids	-0.000138441	0.000198964	-0.695811	0.487603	-0.00052841	0.000251528	0.925739
Ketoleucine	C00233	Amino Acids	2.03975e-05	2.18587e-05	0.933152	0.352212	-2.24456e-05	6.32406e-05	0.827618
Chlorobenzene	C06990	Aromatic Compounds	3.27278e-06	1.33613e-05	0.244945	0.806827	-2.29154e-05	2.94609e-05	0.989539
3-Deoxyglucosone	C22311	Carbohydrates	1.98082e-05	0.000289156	0.0685035	0.945474	-0.000546938	0.000586554	0.99006
PC(14:0/P-18:1(11Z))	C00157	Lipids	-0.000212403	8.75876e-05	-2.42503	0.0164717	-0.000384074	-4.07309e-05	0.261551
Cucurbic acid	C08482	Lipids	0.000269069	0.000152328	1.76639	0.079325	-2.94925e-05	0.000567631	0.547789
Trolamine	C06771	Lipids	9.80925e-06	2.25913e-05	0.434205	0.664751	-3.44697e-05	5.40882e-05	0.949127
(+/-)-Pelletierine	C06182	Heterocycles	8.14981e-06	1.76762e-05	0.46106	0.64541	-2.64956e-05	4.27953e-05	0.949127
Ovalicin	C09674	Terpenoids	-3.94225e-05	1.9383e-05	-2.03387	0.0436924	-7.74132e-05	-1.43183e-06	0.467241
N-Acetylaspartylglutamic acid	C12270	Amino Acids	2.51654e-05	3.29141e-05	0.76458	0.445699	-3.93461e-05	8.9677e-05	0.883702
Demethylphylloquinone	C13309	Lipids	2.57517e-05	5.90427e-05	0.436154	0.66334	-8.9972e-05	0.000141476	0.949127
Lichenin	C00478	Carbohydrates	-2.95785e-05	0.000205238	-0.144118	0.885597	-0.000431844	0.000372687	0.99006
Pyrroline hydroxycarboxylic acid	C04281	Heterocycles	2.14977e-05	3.25181e-05	0.661099	0.509543	-4.22378e-05	8.52332e-05	0.936401
PS(18:3(9Z,12Z,15Z)/20:2(11Z,14Z))	C02737	Lipids	0.000122606	0.0001494	0.820656	0.413119	-0.000170217	0.000415429	0.863719
L-Glutamic gamma-semialdehyde	C01165	Amino Acids	-6.23424e-05	0.00016846	-0.370073	0.71184	-0.000392523	0.000267839	0.979013
3-Hexen-1-ol	C08492	Lipids	1.52932e-05	1.8808e-05	0.813119	0.417413	-2.15706e-05	5.21569e-05	0.864524
1-Kestose	C03661	Carbohydrates	-1.97649e-05	0.000129018	-0.153196	0.878446	-0.000272639	0.000233109	0.99006
Latrunculin B	C19904	Heterocycles	0.000121872	3.8318e-05	3.18054	0.00177995	4.67686e-05	0.000196975	0.155332
Astromicin	C17708	Carbohydrates	-2.70609e-05	0.0001065	-0.254092	0.799765	-0.000235802	0.00018168	0.989539
Hymenoxon	C09482	Terpenoids	-2.69806e-05	1.90445e-05	-1.41672	0.158598	-6.43078e-05	1.03465e-05	0.666477
Creatinine	C00791	Heterocycles	-1.48285e-05	7.75243e-05	-0.191276	0.848563	-0.000166776	0.000137119	0.99006
Dihydrozeatin	C02029	Heterocycles	3.0816e-05	2.64508e-05	1.16503	0.245819	-2.10275e-05	8.26595e-05	0.777387
Chavicol	C16930	Aromatic Compounds	0.000305847	0.000660984	0.462715	0.644226	-0.000989682	0.00160138	0.949127
L-Cystine	C00491	Amino Acids	3.57781e-06	0.000232875	0.0153636	0.987762	-0.000452857	0.000460013	0.998454
Prostaglandin A1	C04685	Fatty Acids	2.92971e-05	2.84867e-05	1.02845	0.305362	-2.65368e-05	8.51309e-05	0.807159
5-Hydroxyindoleacetic acid	C05635	Aromatic Compounds	2.57578e-05	0.000156925	0.16414	0.869837	-0.000281815	0.000333331	0.99006
9,10-Dihome	C14828	Fatty Acids	-7.59266e-05	4.43558e-05	-1.71176	0.0889665	-0.000162864	1.10107e-05	0.551623
4'-(Nitrosomethylamino)-1-(3-pyridyl)-1-butanone	C16453	Heterocycles	-1.75538e-05	3.47259e-05	-0.505495	0.613938	-8.56165e-05	5.05089e-05	0.946705
Floionolic acid	C19621	Lipids	1.94169e-05	2.33912e-05	0.830094	0.407779	-2.64299e-05	6.52636e-05	0.858138
9(S)-HpODE	C14827	Lipids	0.000125825	0.000123275	1.02069	0.309014	-0.000115794	0.000367444	0.807159
Adenine	C00147	Nucleotides	4.07517e-05	2.8462e-05	1.43179	0.154243	-1.50338e-05	9.65373e-05	0.662486
Sulindac	C01531	Steroids	-4.11978e-05	3.04056e-05	-1.35494	0.177433	-0.000100793	1.83971e-05	0.683639
Inosine	C00294	Steroids	-0.000164653	9.33427e-05	-1.76397	0.0797333	-0.000347605	1.82983e-05	0.547789
Daucol	C09652	Terpenoids	0.000366905	0.000285681	1.28432	0.200972	-0.000193029	0.000926839	0.721296
Cyclopamine	C10798	Steroids	0.000213004	0.000293383	0.726025	0.468932	-0.000362027	0.000788035	0.903384
Piperonyl Butoxide	C18880	Heterocycles	4.65452e-05	2.75863e-05	1.68726	0.0935913	-7.52392e-06	0.000100614	0.551623
Mimosine	C04771	Amino Acids	1.95555e-05	3.85158e-05	0.507726	0.612377	-5.59355e-05	9.50465e-05	0.946705
4-Hydroxyquinoline	C06343	Heterocycles	4.64284e-07	8.12115e-05	0.00571698	0.995446	-0.00015871	0.000159639	0.99926
Phytuberin	C09709	Terpenoids	-2.29669e-05	3.19258e-05	-0.719383	0.473003	-8.55415e-05	3.96077e-05	0.907888
Imidazole acetol-phosphate	C01267	Amino Acids	-9.94712e-06	4.29948e-05	-0.231357	0.817347	-9.42169e-05	7.43226e-05	0.989539
Eplerenone	C12512	Steroids	-6.19692e-05	5.6266e-05	-1.10136	0.272469	-0.000172251	4.83122e-05	0.795797
TIAZOFURIN	C22196	Heterocycles	-4.99517e-05	0.000166859	-0.299365	0.765068	-0.000376995	0.000277092	0.98474
Medrysone	C14643	Steroids	2.44875e-06	2.81553e-05	0.086973	0.930807	-5.27357e-05	5.76332e-05	0.99006
N-Acetylneuraminic Acid	C00270	Nucleotides	-0.000144701	0.000104235	-1.38822	0.167087	-0.000349001	5.95992e-05	0.666477
Triethylenemelamine	C07642	Heterocycles	1.52761e-05	2.91214e-05	0.524565	0.600645	-4.18019e-05	7.2354e-05	0.946705
PE(P-16:0/16:0)	C04756	Lipids	3.9661e-05	3.41185e-05	1.16245	0.246863	-2.72112e-05	0.000106533	0.777387
Cinobufagin	C16931	Steroids	-1.08711e-05	3.5621e-05	-0.305188	0.760638	-8.06882e-05	5.8946e-05	0.98474
Netilmicin	C07657	Carbohydrates	-1.26197e-05	0.000105935	-0.119127	0.905331	-0.000220252	0.000195013	0.99006
Gentamicin C	C01918	Carbohydrates	-4.75189e-06	0.000104816	-0.0453356	0.963899	-0.000210191	0.000200687	0.99006
PE(15:0/18:0)	C00350	Lipids	6.33098e-05	6.37114e-05	0.993697	0.321939	-6.15645e-05	0.000188184	0.807159
PC(16:0/18:0)	C00157	Lipids	-0.000184156	7.81243e-05	-2.35722	0.0196783	-0.00033728	-3.10325e-05	0.287547
Crustecdysone	C02633	Steroids	0.000203252	9.5817e-05	2.12125	0.035512	1.54509e-05	0.000391054	0.423598
N-(Hydroxymethyl)acrylamide	C19456	Organic Acids and Derivatives	-0.00110741	0.000364523	-3.03798	0.00280133	-0.00182188	-0.000392947	0.155332
Zeranol	C14752	Lipids	-0.000150183	0.000118179	-1.2708	0.205728	-0.000381814	8.14489e-05	0.727896
Hydrocotarnine	C13534	Heterocycles	-0.000180757	5.94643e-05	-3.03976	0.00278575	-0.000297307	-6.42071e-05	0.155332
Cerulenin	C12058	Heterocycles	5.92367e-05	0.000302904	0.195563	0.845212	-0.000534455	0.000652929	0.99006
Vanillylamine	C16666	Aromatic Compounds	-7.43281e-08	0.000111927	-0.000664079	0.999471	-0.00021945	0.000219302	0.999471
Maltotetraose	C02052	Carbohydrates	-5.1303e-05	0.000139619	-0.367451	0.71379	-0.000324955	0.000222349	0.979126
Dinoterb	C18671	Aromatic Compounds	-4.73033e-05	9.01683e-05	-0.524612	0.600613	-0.000224033	0.000129427	0.946705
Aprobarbital	C07826	Heterocycles	-9.46383e-06	4.2191e-05	-0.224309	0.822816	-9.21583e-05	7.32306e-05	0.989539
Lubiprostone	C13707	Lipids	1.29819e-05	3.28123e-05	0.395642	0.69292	-5.13301e-05	7.72939e-05	0.9702
DG(18:0/18:3(9Z,12Z,15Z)/0:0)	C00165	Lipids	0.00017755	5.93033e-05	2.99392	0.00321272	6.1315e-05	0.000293784	0.155332
Creatine	C00300	Amino Acids	-0.000128275	7.03218e-05	-1.82412	0.0700853	-0.000266106	9.55546e-06	0.547789
7-Hydroxyflavone	C11264	Lipids	-4.21194e-05	6.77906e-05	-0.621317	0.535316	-0.000174989	9.07501e-05	0.94243
L-Palmitoylcarnitine	C02990	Fatty Acids	-0.000299535	0.000295688	-1.01301	0.312656	-0.000879084	0.000280014	0.807159
Prostavasin	C04741	Fatty Acids	3.42782e-05	3.49211e-05	0.981589	0.327852	-3.41672e-05	0.000102724	0.812741
Undecylenic acid	C13910	Fatty Acids	-0.000466456	0.000246681	-1.89093	0.0605238	-0.000949951	1.70378e-05	0.547789
PC(16:0/18:2(9Z,12Z))	C00157	Lipids	-0.000630315	0.000328261	-1.92016	0.0566981	-0.00127371	1.30776e-05	0.547789
5,6-Dihydroxyprostaglandin F1a	C06475	Fatty Acids	3.59441e-05	3.4324e-05	1.0472	0.296659	-3.1331e-05	0.000103219	0.803744
Stachyose	C01613	Carbohydrates	-2.66625e-05	0.000150047	-0.177694	0.859199	-0.000320755	0.00026743	0.99006
Choline Phosphate	C00588	Lipids	-0.00013681	9.78517e-05	-1.39813	0.164097	-0.000328599	5.49797e-05	0.666477
Epsilon-Caprolactone	C01880	Heterocycles	-7.48892e-05	0.000136386	-0.549096	0.58374	-0.000342206	0.000192428	0.946705
Levan	C06215	Carbohydrates	-1.93716e-05	0.000172221	-0.112481	0.910589	-0.000356924	0.000318181	0.99006
L-Carnitine	C00318	Amino Acids	-4.87257e-05	7.64162e-05	-0.637637	0.524663	-0.000198501	0.00010105	0.94243
Amabiline	C10263	Terpenoids	-0.000147804	7.44458e-05	-1.98539	0.048888	-0.000293718	-1.89045e-06	0.512346
Maltotriose	C01835	Carbohydrates	-5.27547e-05	0.00012872	-0.40984	0.682496	-0.000305046	0.000199537	0.966562
Paeoniflorin	C09959	Aromatic Compounds	-0.000209424	0.000458729	-0.456532	0.648655	-0.00110853	0.000689685	0.949127
Hepoxilin B3	C14810	Fatty Acids	0.000122375	6.50291e-05	1.88185	0.0617557	-5.08206e-06	0.000249832	0.547789
(9S,10S)-9,10-dihydroxyoctadecanoate	C15988	Lipids	0.000114779	0.000216539	0.530061	0.596838	-0.000309638	0.000539196	0.946705
FAPy-adenine	C06502	Nucleotides	-4.09598e-05	4.76151e-05	-0.860226	0.391011	-0.000134285	5.23659e-05	0.838818
9(S)-HOTrE	C16326	Lipids	-0.000161515	0.000452173	-0.357198	0.721436	-0.00104777	0.000724744	0.981604
Vicenin	C10195	Lipids	-0.00012472	0.000233883	-0.53326	0.594627	-0.00058313	0.00033369	0.946705
Drostanolone	C14605	Steroids	-0.000274785	0.000280864	-0.978355	0.329443	-0.000825279	0.000275709	0.812741
Uridine 2'-phosphate	C03031	Nucleotides and Nucleosides	-0.000160683	0.000329678	-0.487393	0.626677	-0.000806853	0.000485487	0.947196
Uric Acid	C00366	Nucleotides	7.09004e-05	9.65488e-05	0.734348	0.463861	-0.000118335	0.000260136	0.900233
Ecgonine Methyl Ester	C12448	Heterocycles	-0.000283561	0.000255758	-1.10871	0.269296	-0.000784846	0.000217725	0.795797
Glucomannan	C01810	Carbohydrates	-2.04205e-05	0.000144951	-0.140879	0.888151	-0.000304524	0.000263683	0.99006
Alcoifosfamide	C16558	Other	-0.000127173	0.000139047	-0.914606	0.361837	-0.000399705	0.000145359	0.835255
4-Trimethylammoniobutanoic Acid	C01181	Amino Acids	-1.8442e-05	0.000140355	-0.131396	0.895635	-0.000293537	0.000256653	0.99006
21-Deoxycortisol	C05497	Steroids	0.000208627	0.00012301	1.69601	0.0919174	-3.24733e-05	0.000449727	0.551623
9,12,13-TriHOME	C14833	Lipids	-2.82856e-05	5.7107e-05	-0.495309	0.621093	-0.000140215	8.36442e-05	0.946705
12(R)-HETE	C14822	Fatty Acids	5.54551e-05	0.000249898	0.221911	0.824679	-0.000434344	0.000545255	0.989539
Isocitric Acid	C00311	Amino Acids	-0.000346669	0.000117961	-2.93884	0.00380516	-0.000577873	-0.000115465	0.155332
2,8-Quinolinediol	C06342	Heterocycles	-0.000405848	0.000218022	-1.8615	0.0645924	-0.000833172	2.14757e-05	0.547789
Prostaglandin I2	C01312	Fatty Acids	-0.00191919	0.000664664	-2.88746	0.00444654	-0.00322193	-0.00061645	0.155332
Raffinose	C00492	Carbohydrates	-7.18895e-05	0.000268889	-0.267357	0.789554	-0.000598913	0.000455134	0.989539
Sesamose	C08248	Carbohydrates	-6.60999e-05	0.000147073	-0.449436	0.653753	-0.000354363	0.000222163	0.949127
Uridine-5'-Monophosphate	C00105	Nucleotides	-0.000159828	0.000353097	-0.452645	0.651445	-0.000851897	0.000532242	0.949127
13(S)-HODE	C14762	Lipids	-0.000135707	0.00015621	-0.868744	0.386348	-0.000441879	0.000170465	0.838818
Sedoheptulose 7-phosphate	C05382	Amino Acids	3.19207e-05	0.000301783	0.105774	0.9159	-0.000559574	0.000623415	0.99006
D-Glucuronic acid	C00191	Nucleotides	-0.000111623	9.63521e-05	-1.15849	0.248468	-0.000300473	7.72269e-05	0.777387
Anabasine	C06180	Heterocycles	0.000100666	0.000248465	0.405152	0.685932	-0.000386325	0.000587657	0.968809
Dehydroepiandrosterone Sulfate	C04555	Steroids	-0.000129838	0.000275144	-0.471889	0.637678	-0.00066912	0.000409445	0.949127
Moniliformin	C20592	Other	-0.000475314	0.000218488	-2.17547	0.0311303	-0.000903552	-4.70769e-05	0.39786
6-(4-O-beta-D-Glucosyl-3-methyl-trans-but-2-enyl-amino)-purine	C03423	Heterocycles	0.00017326	0.000282011	0.614374	0.539881	-0.000379481	0.000726002	0.94243
Ginkgoic acid	C10794	Lipids	6.17504e-05	0.00033312	0.18537	0.853184	-0.000591164	0.000714665	0.99006
Dehydroascorbic Acid	C05422	Carbohydrates	-0.000310059	0.000239273	-1.29584	0.196981	-0.000779034	0.000158915	0.717846
Taurine	C00245	Bile Acids	-0.000120602	0.000122136	-0.987441	0.324985	-0.000359989	0.000118785	0.810916
Butyryl-L-carnitine	C02862	Lipids	-7.74743e-05	0.000140421	-0.551727	0.58194	-0.0003527	0.000197752	0.946705
Piperidine	C01746	Heterocycles	-8.09015e-05	5.62512e-05	-1.43822	0.152414	-0.000191154	2.93508e-05	0.660042
3,4-Dihydroxybenzaldehyde	C16700	Aromatic Compounds	2.08256e-05	0.000270708	0.07693	0.93878	-0.000509763	0.000551414	0.99006
PE(15:0/16:1(9Z))	C00350	Lipids	4.20459e-06	0.000112184	0.0374796	0.970151	-0.000215675	0.000224084	0.990954
8(R)-HETE	C14824	Fatty Acids	0.000227582	0.000335546	0.678245	0.498641	-0.000430087	0.000885252	0.928485
Mannan	C00464	Carbohydrates	-2.76429e-05	0.00023232	-0.118986	0.905442	-0.00048299	0.000427704	0.99006
Palmitaldehyde	C00517	Fatty Acids	-0.000197393	0.000339833	-0.580854	0.562193	-0.000863466	0.000468679	0.946705
4-Guanidinobutanoic Acid	C01035	Amino Acids	-0.000228685	0.000485159	-0.47136	0.638055	-0.0011796	0.000722227	0.949127
12-HETE	C14777	Fatty Acids	0.000232211	0.000413378	0.56174	0.575115	-0.00057801	0.00104243	0.946705
Acetaminophen	C06804	Aromatic Compounds	-0.000248279	0.000415487	-0.597562	0.551016	-0.00106263	0.000566075	0.94512
Ecgonine	C10858	Heterocycles	-0.000300942	0.000182514	-1.64887	0.101227	-0.000658669	5.67861e-05	0.551623
Cellotetraose	C02013	Carbohydrates	-5.42201e-05	0.00025608	-0.211731	0.832598	-0.000556137	0.000447696	0.989539
Ametryn	C18700	Heterocycles	-0.000988393	0.000660863	-1.49561	0.136815	-0.00228368	0.000306899	0.623402
Isovalerylcarnitine	C20826	Lipids	-8.5181e-05	0.000144738	-0.58852	0.557051	-0.000368866	0.000198505	0.946705
2-Hydroxyoctadecanoic acid	C03045	Fatty Acids	-1.86735e-05	0.000313613	-0.059543	0.952597	-0.000633356	0.000596009	0.99006
Betalamic acid	C08538	Amino Acids	-7.77243e-05	0.000172688	-0.450085	0.653287	-0.000416193	0.000260744	0.949127
1-Linoleoyl-sn-Glycero-3-Phosphocholine	C04100	Lipids	-0.000215876	0.000137882	-1.56566	0.119493	-0.000486124	5.43717e-05	0.590703
12-KETE	C14807	Fatty Acids	0.000290187	0.000275941	1.05163	0.294628	-0.000250656	0.000831031	0.803744
Diniconazole	C18720	Heterocycles	-0.000244226	0.000138475	-1.76368	0.0797819	-0.000515638	2.71855e-05	0.547789
Gibberellin A9	C11863	Lipids	-0.000262104	0.00035062	-0.747544	0.455883	-0.000949318	0.000425111	0.894691
Cefdinir	C08110	Heterocycles	-1.26278e-05	0.000206382	-0.0611865	0.951291	-0.000417137	0.000391881	0.99006
Pseudouridine	C02067	Nucleotides	-0.00020699	0.000125949	-1.64345	0.102344	-0.00045385	3.98697e-05	0.551623
N-Acetyl-a-neuraminic acid	C19909	Carbohydrates	-0.000722707	0.000248269	-2.91098	0.00414153	-0.00120931	-0.0002361	0.155332
2-Hydroxy-6-pentadecylbenzoic acid	C10759	Lipids	-5.52844e-05	0.000368607	-0.149982	0.880976	-0.000777753	0.000667185	0.99006
Dihydroxyacetone Phosphate	C00111	Amino Acids	-7.2698e-06	0.000113919	-0.0638155	0.9492	-0.000230551	0.000216011	0.99006
Neoisoastilbin	C17449	Lipids	-0.000137158	0.000611821	-0.22418	0.822917	-0.00133633	0.00106201	0.989539
3-Phosphoglycerate	C00197	Amino Acids	6.95499e-05	0.000138781	0.501149	0.616986	-0.000202461	0.00034156	0.946705
Pantolactone	C01012	Heterocycles	-0.000142092	0.000441119	-0.322118	0.747803	-0.00100669	0.000722501	0.98474
Astilbin	C17449	Lipids	-0.00017124	0.000493273	-0.34715	0.728956	-0.00113805	0.000795575	0.984425
Gluconapoleiferin	C08416	Amino Acids	-4.40495e-05	0.00024499	-0.179801	0.857547	-0.00052423	0.000436131	0.99006
1-(3-Pyridinyl)-1,4-butanediol	C19582	Heterocycles	-0.000511397	0.000579934	-0.881819	0.379258	-0.00164807	0.000625275	0.838818
PC(18:2(9Z,12Z)/18:0)	C00157	Lipids	7.69679e-06	0.000177122	0.0434548	0.965396	-0.000339462	0.000354856	0.99006
Tazobactam	C07771	Heterocycles	-0.000227484	0.000146724	-1.55042	0.123106	-0.000515062	6.00947e-05	0.59308
L-Octanoylcarnitine	C02838	Lipids	-1.15781e-05	0.000206794	-0.0559884	0.955424	-0.000416894	0.000393738	0.99006
Tolmetin	C07149	Steroids	-6.9094e-05	0.000474218	-0.145701	0.884349	-0.00099856	0.000860372	0.99006
D-myo-Inositol 1,4-bisphosphate	C01220	Carbohydrates	-7.57055e-05	0.000240549	-0.31472	0.753403	-0.000547181	0.00039577	0.98474
Alpha-D-Glucose 1,6-Bisphosphate	C01231	Carbohydrates	-3.72047e-05	0.00018335	-0.202916	0.83947	-0.000396571	0.000322161	0.989539
Metipranolol	C07915	Aromatic Compounds	0.000235707	0.000222209	1.06075	0.290476	-0.000199822	0.000671236	0.803744
Acetylenedicarboxylic Acid	C03248	Organic Acids and Derivatives	-0.000674466	0.000862017	-0.782427	0.435173	-0.00236402	0.00101509	0.876814
Ureidoisobutyric acid	C05100	Amino Acids	-0.000192429	0.000216809	-0.887552	0.376175	-0.000617375	0.000232516	0.838818
Ergothioneine	C05570	Amino Acids	-0.000124134	0.000439509	-0.282438	0.777989	-0.000985573	0.000737304	0.989539
Stearic acid	C01530	Fatty Acids	-0.000149126	0.000269843	-0.55264	0.581316	-0.000678019	0.000379766	0.946705
Sedoheptulose 1,7-bisphosphate	C00447	Carbohydrates	6.50976e-05	0.000481304	0.135253	0.89259	-0.000878257	0.00100845	0.99006
(2-Naphthalenyloxy)acetic acid	C18750	Aromatic Compounds	-0.000692643	0.000646699	-1.07104	0.285837	-0.00196017	0.000574888	0.803744
Mevastatin	C13963	Terpenoids	-3.87132e-05	0.000488962	-0.0791743	0.936997	-0.000997078	0.000919652	0.99006
2-Propenyl 3-methylbutanoate	C19318	Lipids	-0.000268534	0.000227291	-1.18146	0.239254	-0.000714023	0.000176955	0.777387
Perindopril	C07706	Heterocycles	0.000439778	0.000826435	0.532139	0.595402	-0.00118004	0.00205959	0.946705
D-Sorbitol	C00794	Carbohydrates	-0.000138831	0.000213567	-0.650059	0.516629	-0.000557423	0.00027976	0.939977
Medroxyprogesterone	C07119	Steroids	-2.65261e-05	0.000536844	-0.0494111	0.960656	-0.00107874	0.00102569	0.99006
Estrone	C02538	Steroids	-0.000244939	0.000212517	-1.15256	0.250888	-0.000661472	0.000171595	0.777387
Beta-D-Glucopyranose, 1-thio-, 1-(5-(methylsulfinyl)-N-(sulfooxy)pentanimidate)	C08419	Amino Acids	-0.000156691	0.000293867	-0.533203	0.594667	-0.000732669	0.000419288	0.946705
Monooctyl phthalate	C03343	Other	-0.000275933	0.000238895	-1.15504	0.249876	-0.000744167	0.000192302	0.777387
Galactosylhydroxylysine	C05547	Not Found	-0.000434299	0.000280881	-1.5462	0.124122	-0.000984827	0.000116228	0.59308
Nivalenol	C06080	Terpenoids	-0.000469213	0.000425431	-1.10291	0.271797	-0.00130306	0.000364631	0.795797
3beta-Hydroxypregna-5,16-dien-20-one	C06392	Steroids	0.000574515	0.00166678	0.344686	0.730804	-0.00269237	0.0038414	0.984425
Eugenin	C20210	Lipids	8.06803e-05	0.000716684	0.112575	0.910515	-0.00132402	0.00148538	0.99006
Progesterone	C00410	Steroids	0.0014231	0.00124988	1.13858	0.256657	-0.00102668	0.00387287	0.777387
N-Acetyl-L-methionine	C02712	Amino Acids	-0.000694345	0.000281928	-2.46285	0.0148927	-0.00124692	-0.000141766	0.256765
D-4'-Phosphopantothenate	C03492	Vitamins	-3.54917e-05	0.000175694	-0.202008	0.840179	-0.000379852	0.000308869	0.989539
LysoPA(16:0/0:0)	C04036	Lipids	0.00101045	0.000832578	1.21364	0.226754	-0.000621401	0.0026423	0.776033
Manoalide	C17156	Lipids	-6.32626e-05	0.000685021	-0.0923513	0.92654	-0.0014059	0.00127938	0.99006
Perillyl alcohol	C02452	Lipids	2.31933e-05	0.000705398	0.0328797	0.973813	-0.00135939	0.00140577	0.992759
6-Hydroxy-4-methoxy-3-(3-methyl-2-butenyl)-2-(2-phenylethenyl)benzoic acid	C10264	Lipids	-0.00076201	0.000415833	-1.83249	0.0688228	-0.00157704	5.30235e-05	0.547789
Gamma-Glutamylglutamic acid	C05282	Amino Acids	-0.000249299	0.000657837	-0.378967	0.705237	-0.00153866	0.00104006	0.976939
Vanylglycol	C05594	Aromatic Compounds	9.11379e-05	0.000240671	0.378682	0.705449	-0.000380578	0.000562854	0.976939
N1,N12-Diacetylspermine	C03413	Other	-5.91551e-05	0.000612271	-0.0966159	0.923158	-0.00125921	0.0011409	0.99006
Methyl 2-propenyl disulfide	C08383	Other	-0.000396963	0.000364123	-1.09019	0.277344	-0.00111064	0.000316718	0.802918
N1-Acetylspermine	C02567	Other	-0.000293175	0.000781701	-0.375047	0.708145	-0.00182531	0.00123896	0.976939
25-Hydroxycholesterol	C15519	Bile Acids	-7.29286e-05	0.000347213	-0.21004	0.833916	-0.000753466	0.000607609	0.989539
10-Formyldihydrofolate	C03204	Vitamins	-0.000641966	0.00031165	-2.05989	0.0411032	-0.0012528	-3.11312e-05	0.459682
Sojagol	C10529	Lipids	-0.000311021	0.000389984	-0.797521	0.426385	-0.00107539	0.000453349	0.86936
2-Phospho-D-Glyceric Acid	C00631	Amino Acids	0.000221258	0.000415669	0.532294	0.595295	-0.000593453	0.00103597	0.946705
5-Thymidylic acid	C00364	Nucleotides	-0.000992669	0.000688089	-1.44265	0.151164	-0.00234132	0.000355984	0.660042
2-Hydroxyethanesulfonate	C05123	Organic Acids and Derivatives	3.40319e-05	0.00211281	0.0161074	0.98717	-0.00410707	0.00417514	0.998454
Tyrosine methylester	C03404	Amino Acids	-0.000248278	0.000967687	-0.256568	0.797857	-0.00214495	0.00164839	0.989539
19(S)-HETE	C14749	Fatty Acids	0.00200029	0.00232836	0.859099	0.39163	-0.00256329	0.00656387	0.838818
Caffeine	C07481	Nucleotides	-0.000432217	0.000632159	-0.683715	0.495189	-0.00167125	0.000806815	0.928485
Cromakalim	C11819	Heterocycles	-0.000497302	0.000925606	-0.537271	0.591861	-0.00231149	0.00131689	0.946705
Sulfolithocholylglycine	C11301	Bile Acids	-0.00133048	0.0014876	-0.894381	0.372523	-0.00424618	0.00158522	0.838818
Methyltrienolone	C14257	Steroids	-0.00149234	0.00293241	-0.508915	0.611545	-0.00723986	0.00425517	0.946705
The model was adjusted for maternal age, gestational age, pre-pregnancy BMI, education level, and parity. CI, confidence interval.

## Sheet: Table S3
Table S3. Integrated Metabolome-Wide Association Study Results Across Comparative Groups
Metabolite	CID	Category	Beta	SE	t_value	P value	CI_lower	CI_upper	FDR
Deltorphin II	C18095	Amino Acids	0.130036	0.0276822	4.69746	5.73897e-06	0.0753557	0.184716	4.92987e-05
3',5'-Cyclic AMP	C00575	Steroids	0.0902678	0.00843668	10.6994	2.21381e-20	0.0736029	0.106933	1.16004e-17
4-(Glutamylamino) butanoate	C15767	Amino Acids	0.0842031	0.0276406	3.04636	0.0027205	0.029605	0.138801	0.00843517
5-Hydroxyindoleacetate	C05635	Aromatic Compounds	0.0787944	0.0137293	5.73915	4.81567e-08	0.0516751	0.105914	9.01218e-07
Phenylpyruvic Acid	C00166	Amino Acids	0.0706363	0.0125057	5.64835	7.48039e-08	0.0459341	0.0953386	1.19351e-06
5-Phenyl-1,3-oxazinane-2,4-dione	C16596	Heterocycles	0.079059	0.0124971	6.32617	2.53378e-09	0.0543736	0.103744	8.85133e-08
Saccharopine	C00449	Amino Acids	0.0693182	0.0106176	6.52859	8.84771e-10	0.0483453	0.0902911	3.8635e-08
5-Hydroxy-L-tryptophan	C00643	Amino Acids	0.0605755	0.0130416	4.6448	7.18582e-06	0.0348147	0.0863363	5.97677e-05
Guanosine monophosphate	C00144	Nucleotides	0.0807684	0.0278561	2.89949	0.00427718	0.0257446	0.135792	0.0124513
Indole-3-acetamide	C02693	Aromatic Compounds	0.0443587	0.00756979	5.85996	2.66301e-08	0.0294062	0.0593112	6.64486e-07
5-Nitro-2-(3-phenylpropylamino)benzoic acid	C13705	Aromatic Compounds	0.0478906	0.0112555	4.25485	3.5955e-05	0.0256577	0.0701234	0.000241544
5-Methyldeoxycytidine	C03592	Nucleotides and Nucleosides	0.0615003	0.0148982	4.12802	5.94144e-05	0.032072	0.0909286	0.000357852
4-Oxo-L-proline	C01877	Amino Acids	0.0373335	0.00585783	6.37326	1.98683e-09	0.0257626	0.0489044	7.43643e-08
Methyldopa	C07194	Amino Acids	0.0375004	0.0111336	3.36823	0.000953079	0.0155084	0.0594924	0.00348161
Glycylleucine	C02155	Amino Acids	0.0375684	0.00686365	5.47353	1.72544e-07	0.0240107	0.0511261	2.4436e-06
Acolongifloriside K	C01443	Steroids	0.034121	0.00786499	4.33834	2.56828e-05	0.0185854	0.0496566	0.000182619
Riboprine	C16427	Nucleotides and Nucleosides	0.0346024	0.007488	4.62105	7.9483e-06	0.0198115	0.0493934	6.50767e-05
22-Hydroxydocosanoic acid	C19623	Fatty Acids	0.0334084	0.00763616	4.37502	2.21216e-05	0.0183247	0.048492	0.000165596
Prostratin	C20197	Terpenoids	0.032098	0.00736409	4.35871	2.36418e-05	0.0175518	0.0466442	0.00017206
L-Targinine	C03884	Amino Acids	0.0329819	0.011791	2.7972	0.0058042	0.00969123	0.0562726	0.0161976
L-Tryptophan	C00078	Amino Acids	0.0279699	0.00544029	5.14125	8.07202e-07	0.0172237	0.038716	8.81196e-06
12-Hydroxydodecanoic acid	C08317	Fatty Acids	0.0205208	0.0116909	1.75529	0.0811731	-0.00257199	0.0436136	0.146167
Sterigmatocystin	C00961	Lipids	0.0278524	0.00835534	3.33349	0.00107131	0.0113482	0.0443566	0.00381883
10-Hydroxycarbazepine	C07493	Heterocycles	0.0384483	0.0182524	2.10648	0.0367634	0.00239452	0.074502	0.0740923
Glycyl-leucine	C02155	Amino Acids	0.0273736	0.0056161	4.87412	2.66595e-06	0.0162801	0.038467	2.53993e-05
3-Phenyllactic Acid	C01479	Aromatic Compounds	0.0228006	0.00449155	5.07633	1.08329e-06	0.0139285	0.0316727	1.15846e-05
Fructosyl-lysine	C16488	Carbohydrates	0.0333034	0.0105971	3.1427	0.00200382	0.0123712	0.0542357	0.00648149
5'-Guanylic Acid	C00144	Nucleotides	0.0249765	0.00894098	2.79349	0.00586801	0.0073155	0.0426375	0.0162374
1-Methylguanosine	C04545	Nucleotides and Nucleosides	0.0237426	0.00454512	5.22376	5.53448e-07	0.0147647	0.0327206	6.70991e-06
N-Epsilon-Acetyl-L-Lysine	C02727	Amino Acids	0.0218024	0.00327982	6.64745	4.73129e-10	0.0153238	0.028281	2.25382e-08
N-Acetylglucosamine 6-sulfate	C04132	Carbohydrates	0.0276891	0.0124338	2.22692	0.0273846	0.00312875	0.0522494	0.0585695
3-Methylindole	C08313	Aromatic Compounds	0.0233179	0.00604891	3.85489	0.000168859	0.0113696	0.0352662	0.000850791
Vomifoliol	C04166	Terpenoids	0.0229702	0.0055644	4.12806	5.9406e-05	0.0119789	0.0339615	0.000357852
Nandrolone	C07254	Steroids	0.0212582	0.0100876	2.10736	0.036686	0.00133225	0.0411842	0.0740923
Fasoracetam	C13311	Heterocycles	0.0210397	0.00793585	2.65122	0.00884777	0.0053641	0.0367153	0.0228386
Eicosadienoic acid	C16525	Fatty Acids	0.0162108	0.00599074	2.70597	0.00756855	0.00437734	0.0280442	0.0199292
Cytosine	C00380	Nucleotides	0.0176553	0.0063127	2.79678	0.00581134	0.00518586	0.0301247	0.0161976
LysoPC(15:0/0:0)	C04230	Lipids	0.0234591	0.00297285	7.89112	4.9274e-13	0.0175869	0.0293313	4.30327e-11
5-Methoxyindoleacetate	C05660	Aromatic Compounds	0.0228319	0.00955027	2.39071	0.0180081	0.00396737	0.0416964	0.0417534
Uridine 5'-monophosphate	C00105	Nucleotides	0.0176309	0.0107243	1.64402	0.102186	-0.0035526	0.0388144	0.178485
Pulegone	C09893	Lipids	0.00654014	0.0113935	0.574026	0.566777	-0.0159652	0.0290455	0.693661
4-(2-Aminophenyl)-2,4-dioxobutanoic acid	C01252	Aromatic Compounds	0.0161295	0.00264959	6.08753	8.55588e-09	0.0108958	0.0213632	2.24164e-07
Glyceric Acid	C00258	Lipids	0.022336	0.00273271	8.17355	9.66766e-14	0.0169381	0.0277339	1.26646e-11
Eriojaposide A	C17888	Steroids	0.0171587	0.00485716	3.53266	0.00054137	0.00756443	0.026753	0.00221623
Hydroxychloroquine	C07043	Heterocycles	-0.0154032	0.0133579	-1.15311	0.250628	-0.0417889	0.0109825	0.371555
L-Tyrosine Methyl Ester	C03404	Amino Acids	0.0144274	0.00444654	3.24463	0.00143898	0.00564416	0.0232106	0.00486468
LysoPC(14:0/0:0)	C04230	Lipids	0.0158454	0.00382818	4.13914	5.68798e-05	0.00828363	0.0234072	0.000350647
PS(18:3(9Z,12Z,15Z)/20:0)	C02737	Lipids	-0.0374197	0.0468675	-0.798414	0.425844	-0.129996	0.0551571	0.559254
Prostaglandin F2b	C02314	Fatty Acids	0.021528	0.00971456	2.21606	0.0281353	0.00233895	0.0407171	0.0599305
3-(4-Hydroxyphenyl)lactate	C03672	Aromatic Compounds	0.0101347	0.00339014	2.98948	0.00324794	0.00343824	0.0168312	0.00983771
N6-(Delta2-Isopentenyl)-adenine	C04083	Nucleotides	0.0201696	0.00642304	3.1402	0.00201995	0.0074823	0.032857	0.00649357
Tuliposide A	C08561	Lipids	0.0126701	0.00609159	2.07994	0.0391666	0.000637497	0.0247028	0.0783333
7-Aminomethyl-7-carbaguanine	C16675	Heterocycles	0.0149981	0.00412786	3.63339	0.000379137	0.00684442	0.0231518	0.00168363
LysoPC(20:2(11Z,14Z)/0:0)	C04230	Lipids	0.0206377	0.00624289	3.3058	0.00117523	0.00830623	0.0329692	0.00410547
QUISQUALIC ACID	C08296	Amino Acids	0.0127802	0.00221565	5.76817	4.17978e-08	0.0084037	0.0171568	8.11187e-07
PC(18:0/0:0)	C04230	Lipids	0.0162486	0.00240123	6.76679	2.50882e-10	0.0115055	0.0209917	1.31462e-08
Cytidine 2'-phosphate	C03104	Nucleotides and Nucleosides	0.00609744	0.0170314	0.358012	0.720818	-0.0275444	0.0397393	0.808759
Dihomo-alpha-linolenic acid	C16522	Fatty Acids	0.0161881	0.00543961	2.97596	0.00338639	0.00544327	0.0269329	0.0101398
N6,N6,N6-Trimethyl-L-lysine	C03793	Amino Acids	0.0112116	0.00206778	5.42204	2.20016e-07	0.00712715	0.0152961	3.03391e-06
Guanosine 3'-monophosphate	C06193	Nucleotides	0.0160275	0.00878114	1.82522	0.0698803	-0.00131775	0.0333728	0.129848
2-Lysophosphatidylcholine	C04230	Lipids	0.0150506	0.0022067	6.82039	1.88336e-10	0.0106917	0.0194094	1.11167e-08
PS(20:0/18:3(9Z,12Z,15Z))	C02737	Lipids	0.0153805	0.00590398	2.6051	0.0100733	0.00371841	0.0270425	0.0252705
Sphingosine	C00319	Lipids	0.0131376	0.00351725	3.73519	0.000262567	0.00619001	0.0200852	0.00125077
Panthenol	C05944	Lipids	0.01137	0.00404845	2.80849	0.00561406	0.0033732	0.0193669	0.0158159
Pentadecanoic acid	C16537	Fatty Acids	0.0110017	0.00428949	2.5648	0.011267	0.00252869	0.0194747	0.0278486
16-Hydroxyhexadecanoic acid	C18218	Fatty Acids	0.0125116	0.00386632	3.23604	0.00148014	0.00487446	0.0201486	0.00494007
Sphinganine	C00836	Lipids	0.0122989	0.00352852	3.48557	0.000637866	0.00532905	0.0192687	0.00255146
Citreoviridin	C16766	Heterocycles	0.012261	0.00194791	6.29442	2.98358e-09	0.00841329	0.0161087	9.77122e-08
(3R)-Beta-Leucine	C02486	Amino Acids	0.0131395	0.00165353	7.94635	3.58976e-13	0.00987334	0.0164057	3.76206e-11
LysoPC(P-18:0/0:0)	C04230	Lipids	0.0163747	0.00513101	3.19132	0.00171274	0.00623946	0.0265099	0.00568021
Nicotinic acid ribonucleoside	C05841	Nucleotides	0.0131501	0.00229824	5.7218	5.24014e-08	0.0086104	0.0176898	9.20717e-07
Dialdehyde	C11678	Organic Acids and Derivatives	0.0125674	0.00261655	4.80303	3.6378e-06	0.00739892	0.0177358	3.34422e-05
Tuliposide B	C08570	Lipids	0.0112232	0.0031755	3.53431	0.000538266	0.00495067	0.0174957	0.00221623
Lacto-N-biose I	C06372	Carbohydrates	0.00812618	0.00437212	1.85864	0.0649627	-0.00051001	0.0167624	0.122009
Pregnanetriolone	C15368	Steroids	0.00777093	0.00408991	1.90003	0.0592747	-0.000307812	0.0158497	0.11213
Glycerylphosphorylcholine	C00670	Lipids	0.0105542	0.00342696	3.07974	0.00244895	0.00378493	0.0173234	0.00777727
N4-Acetylcytidine	C22293	Nucleotides and Nucleosides	0.00537611	0.00631036	0.851949	0.395548	-0.00708867	0.0178409	0.534194
Phosphocreatine	C02305	Amino Acids	0.00205497	0.00869595	0.236314	0.813499	-0.015122	0.019232	0.879804
L-Phenylalanine	C00079	Amino Acids	0.0104416	0.00162251	6.43545	1.439e-09	0.00723664	0.0136465	5.80027e-08
Diphenylamine	C11016	Aromatic Compounds	0.0126209	0.0054766	2.30451	0.0225126	0.00180304	0.0234388	0.0499857
Cannabidiol	C07578	Lipids	0.0110003	0.00480989	2.28701	0.0235399	0.00149934	0.0205012	0.0518273
L-Serine	C00065	Amino Acids	0.0108155	0.00219094	4.93647	2.02473e-06	0.00648779	0.0151433	2.00181e-05
Glycerophosphocholine	C00670	Lipids	0.00907777	0.00318372	2.85131	0.00494368	0.002789	0.0153665	0.0141293
Germacrone	C16966	Terpenoids	0.00373945	0.00766225	0.488036	0.62621	-0.0113957	0.0188746	0.735726
Dodecanoic acid	C02679	Fatty Acids	0.010553	0.0038454	2.74431	0.00677503	0.00295721	0.0181487	0.0182057
Coformycin	C01677	Nucleotides and Nucleosides	0.00918047	0.00229166	4.00603	9.53348e-05	0.00465378	0.0137072	0.000520369
Caffeoylshikimate	C10434	Aromatic Compounds	0.00927806	0.0073104	1.26916	0.206275	-0.00516208	0.0237182	0.316973
(+/-)-2-Hydroxypiperitone	C09854	Lipids	0.00973893	0.00318315	3.05953	0.00261021	0.0034513	0.0160266	0.00819011
P-Cymene	C06575	Lipids	0.0116984	0.0040157	2.91316	0.00410366	0.0037662	0.0196305	0.0120804
N,N-Dimethylarginine	C03626	Amino Acids	0.00819502	0.00168514	4.86312	2.79788e-06	0.00486639	0.0115237	2.61801e-05
7-Methylguanine	C02242	Nucleotides and Nucleosides	0.00751574	0.00332592	2.25975	0.0252214	0.000946087	0.0140854	0.0546116
L-Tyrosine	C00082	Amino Acids	0.00866462	0.00138435	6.25898	3.5787e-09	0.00593013	0.0113991	1.0418e-07
Hydroxyethyl methacrylic acid	C14530	Organic Acids and Derivatives	0.00783968	0.00387724	2.02197	0.0448882	0.000181014	0.0154983	0.08876
LysoPC(22:6(4Z,7Z,10Z,13Z,16Z,19Z)/0:0)	C04230	Lipids	0.0118923	0.00313662	3.79145	0.000213639	0.00569661	0.0180881	0.0010561
Deoxyguanosine	C00330	Nucleotides	0.0107371	0.00564252	1.90288	0.0588982	-0.000408552	0.0218827	0.111821
Rhamnose	C00507	Nucleotides	0.01202	0.00482929	2.48898	0.0138605	0.00248079	0.0215592	0.0336247
3-Oxododecanoic acid	C02367	Fatty Acids	0.00639799	0.00695068	0.920485	0.358741	-0.00733159	0.0201276	0.493386
Arachidonic acid	C00219	Fatty Acids	0.00639168	0.00255285	2.50374	0.0133174	0.00134907	0.0114343	0.0326089
Stearidonic Acid	C16300	Fatty Acids	0.0100376	0.00422451	2.37603	0.0187137	0.00169294	0.0183822	0.0431981
Indolelactic acid	C02043	Aromatic Compounds	0.0100664	0.0123924	0.8123	0.417857	-0.0144123	0.034545	0.554322
N-Acetylmannosamine	C00645	Nucleotides	0.00898285	0.00183627	4.8919	2.46539e-06	0.00535569	0.01261	2.39234e-05
N-acetylaspartate	C01042	Amino Acids	0.00803851	0.00325064	2.47291	0.0144747	0.00161758	0.0144595	0.0347923
(S)-beta-Aminoisobutyric acid	C03284	Fatty Acids	0.00929444	0.00225361	4.12425	6.0299e-05	0.00484291	0.013746	0.000359053
3-Methyldioxyindole	C05834	Heterocycles	0.00740971	0.0163357	0.453591	0.650754	-0.024858	0.0396774	0.752399
P-Coumaryl Alcohol 4-O-Glucoside	C05855	Aromatic Compounds	0.00747517	0.00129386	5.7774	3.99529e-08	0.00491941	0.0100309	8.11187e-07
Dinoprost	C00639	Fatty Acids	0.0100114	0.00458188	2.18501	0.0303804	0.000960902	0.019062	0.0638604
7-Epijasmonic acid	C16317	Lipids	0.00804943	0.00244113	3.29742	0.00120847	0.0032275	0.0128714	0.00419362
1-Nonanol	C14696	Lipids	0.00749029	0.00288014	2.60067	0.0101988	0.00180118	0.0131794	0.0254339
L-Asparagine	C00152	Amino Acids	0.00703514	0.00188688	3.72845	0.000269089	0.00330801	0.0107623	0.00127029
1-Methyladenosine	C02494	Nucleotides and Nucleosides	0.00744965	0.00217018	3.43273	0.000765248	0.00316292	0.0117364	0.00294846
Resolvin D2	C18179	Lipids	0.00753605	0.0102436	0.735682	0.463029	-0.0126981	0.0277702	0.602053
Myristic acid	C06424	Fatty Acids	0.00745239	0.00317179	2.34959	0.0200468	0.0011872	0.0137176	0.0452782
Isokobusone	C16977	Terpenoids	0.00640007	0.0042786	1.49583	0.136718	-0.00205139	0.0148515	0.226196
9,10-Epoxyoctadecanoic acid	C19418	Lipids	0.00855379	0.00335136	2.55233	0.0116609	0.00193389	0.0151737	0.0286869
PS(18:1(11Z)/22:6(4Z,7Z,10Z,13Z,16Z,19Z))	C02737	Lipids	0.00836963	0.00358094	2.33727	0.0206958	0.00129624	0.015443	0.0465434
Ornithine	C00077	Amino Acids	0.0104352	0.00300474	3.47291	0.000666435	0.00449995	0.0163704	0.00262565
Neopterin	C05926	Heterocycles	0.0059208	0.00102619	5.7697	4.14853e-08	0.00389379	0.00794782	8.11187e-07
Aciclovir	C06810	Nucleotides	0.00600947	0.000969277	6.19995	4.83852e-09	0.00409487	0.00792407	1.33441e-07
Fibrin	C00290	Amino Acids	0.00648558	0.00163674	3.9625	0.000112581	0.00325255	0.00971861	0.000584083
8-Amino-7-oxononanoic acid	C01092	Fatty Acids	0.00665309	0.00286682	2.32072	0.0215969	0.000990299	0.0123159	0.0481565
Cis-4-Carboxymethylenebut-2-en-4-olide	C04431	Heterocycles	0.00701777	0.00102933	6.81783	1.90936e-10	0.00498456	0.00905099	1.11167e-08
N-(L-Arginino)succinate	C03406	Amino Acids	0.00662729	0.00503042	1.31744	0.189622	-0.00330925	0.0165638	0.294843
4-Heptyloxyphenol	C14236	Aromatic Compounds	0.00676383	0.00143331	4.71904	5.2313e-06	0.00393264	0.00959503	4.64611e-05
Indole-3-Carboxaldehyde	C08493	Aromatic Compounds	0.00659507	0.00162468	4.05929	7.7649e-05	0.00338585	0.00980429	0.000442262
Amantadine	C06818	Other	0.00534017	0.00198758	2.68676	0.00799689	0.00141412	0.00926621	0.0209519
Cinnamaldehyde	C00903	Aromatic Compounds	0.00636343	0.00119498	5.32514	3.46285e-07	0.004003	0.00872386	4.32032e-06
Guanosine	C00387	Nucleotides	0.0040684	0.00339544	1.1982	0.232658	-0.00263856	0.0107754	0.347684
3-Ketosphingosine	C06121	Lipids	0.00433001	0.00278439	1.5551	0.121948	-0.00116996	0.00982997	0.208146
Pantothenic Acid	C00864	Vitamins	0.0093472	0.00232623	4.01818	9.09923e-05	0.00475223	0.0139422	0.000501894
L-Histidine	C00135	Amino Acids	0.0058385	0.00128208	4.55393	1.05491e-05	0.00330602	0.00837098	8.37534e-05
12S-HHT	C20388	Lipids	-0.00152621	0.0118048	-0.129288	0.897296	-0.024844	0.0217916	0.931082
Sulfamethoxazole	C07315	Heterocycles	0.00564401	0.00135976	4.15073	5.4347e-05	0.00295809	0.00832994	0.000347291
Pyrroline	C19907	Heterocycles	0.00481744	0.00141407	3.40678	0.000836207	0.00202424	0.00761064	0.00317516
Cytidine 3'-Phosphate	C05822	Nucleotides	0.00381305	0.00466569	0.817253	0.41503	-0.00540302	0.0130291	0.552357
Malonic semialdehyde	C00222	Nucleotides	0.00498708	0.00148292	3.36302	0.000969986	0.00205789	0.00791626	0.00350533
L-Glutamine	C00064	Amino Acids	0.00554204	0.00184634	3.00164	0.00312779	0.001895	0.00918908	0.00952884
2-Methylbenzaldehyde	C07214	Aromatic Compounds	0.00458783	0.00097374	4.71155	5.4023e-06	0.00266441	0.00651124	4.71801e-05
L-Acetylcarnitine	C02571	Lipids	0.00698782	0.00196096	3.56347	0.000485876	0.00311436	0.0108613	0.00205322
1-Palmitoylphosphatidylcholine	C04230	Lipids	0.00710844	0.00178602	3.98004	0.000105302	0.00358053	0.0106363	0.000551784
Arborine	C10642	Heterocycles	0.00982025	0.00691687	1.41975	0.157674	-0.00384255	0.0234831	0.25422
PC(16:0/0:0)	C04230	Lipids	0.00732168	0.00198005	3.69772	0.000300847	0.0034105	0.0112329	0.00138284
Orinapterin	C06313	Heterocycles	0.00499578	0.00136243	3.66682	0.000336327	0.00230459	0.00768697	0.00152383
Phenylacetic acid	C07086	Aromatic Compounds	0.00423105	0.0019664	2.15167	0.0329622	0.000346835	0.00811526	0.0682695
Pipecolic Acid	C00408	Amino Acids	0.00585013	0.00125674	4.655	6.88061e-06	0.0033677	0.00833255	5.81523e-05
Cysteinylglycine	C01419	Amino Acids	0.00519405	0.000893562	5.81274	3.35975e-08	0.003429	0.00695909	7.33544e-07
Cytidine 3'-monophosphate	C05822	Nucleotides	0.00309407	0.00479394	0.645413	0.519608	-0.00637534	0.0125635	0.652937
Lumichrome	C01727	Heterocycles	0.00521216	0.00147282	3.5389	0.000529678	0.00230292	0.0081214	0.00221263
Didanosine	C06953	Nucleotides	0.00450274	0.00118914	3.78654	0.000217538	0.00215384	0.00685164	0.00106533
Dibutyl Phthalate	C14214	Other	0.00529912	0.00173676	3.05115	0.00267987	0.00186852	0.00872972	0.00835864
(2'E,4'Z,7'Z,8E)-Colnelenic acid	C16320	Lipids	0.00530241	0.00242802	2.18384	0.0304677	0.000506365	0.0100985	0.0638604
Methionine sulfoximine	C03510	Amino Acids	0.00341129	0.0013748	2.4813	0.0141511	0.000695664	0.00612691	0.0341714
2-Hydroxyquinoline	C06338	Heterocycles	0.00809377	0.00561025	1.44268	0.151117	-0.00298808	0.0191756	0.245916
LysoPC(20:4(8Z,11Z,14Z,17Z)/0:0)	C04230	Lipids	0.00639355	0.00154264	4.14455	5.56844e-05	0.00334639	0.00944072	0.000348286
Styrene Oxide	C02083	Aromatic Compounds	0.00460574	0.00140995	3.26659	0.00133849	0.00182068	0.0073908	0.0045841
2-Phenylethanol glucuronide	C03033	Aromatic Compounds	0.00323487	0.00164568	1.96567	0.0511123	-1.583e-05	0.00648557	0.0995645
1,3-Butadiene	C16450	Alkanes, Alkenes, and Alkynes	0.00464305	0.00108478	4.28018	3.24826e-05	0.0025003	0.0067858	0.000221051
PI(16:2(9Z,12Z)/22:3(10Z,13Z,16Z))	C00626	Not Found	0.000970277	0.0112983	0.0858784	0.931673	-0.021347	0.0232876	0.950509
PS(14:0/20:0)	C02737	Lipids	0.00403754	0.00449564	0.8981	0.370516	-0.00484265	0.0129177	0.50692
Adenosine	C00212	Lipids	0.00557602	0.00255862	2.17931	0.0308087	0.000522012	0.01063	0.0643178
LysoPC(18:1(11Z)/0:0)	C04230	Lipids	0.00619663	0.00183997	3.36779	0.000954481	0.00256217	0.00983109	0.00348161
Furofoline	C10681	Heterocycles	0.00451854	0.000789905	5.72035	5.27724e-08	0.00295825	0.00607883	9.20717e-07
PC(22:6(4Z,7Z,10Z,13Z,16Z,19Z)/P-16:0)	C00157	Lipids	0.00294942	0.0024818	1.18842	0.236474	-0.00195285	0.00785168	0.352024
Aspartic Acid	C00049	Amino Acids	0.00588631	0.00188026	3.13058	0.00208318	0.00217226	0.00960036	0.00665602
Guanine	C00242	Nucleotides	0.00236282	0.00357728	0.660506	0.509903	-0.00470334	0.00942897	0.64383
M-Xylene	C07208	Aromatic Compounds	0.00436983	0.000837938	5.21498	5.76233e-07	0.00271466	0.006025	6.70991e-06
N'-nitrosoanabasine	C19477	Heterocycles	0.00456019	0.00111878	4.07604	7.27676e-05	0.00235028	0.0067701	0.000423207
Betaine	C00719	Amino Acids	0.00578416	0.00288916	2.00202	0.0470153	7.72478e-05	0.0114911	0.0922697
Xanthine	C00385	Nucleotides	0.00483254	0.00101764	4.74875	4.60267e-06	0.0028224	0.00684268	4.15828e-05
Norleucine	C01933	Fatty Acids	0.00481549	0.00111025	4.33732	2.57897e-05	0.00262244	0.00700855	0.000182619
PC(18:1(9Z)/20:3(8Z,11Z,14Z))	C00157	Lipids	0.00356017	0.00233014	1.52788	0.128567	-0.00104252	0.00816286	0.217319
Cinnamic acid	C10438	Aromatic Compounds	0.00439032	0.00125183	3.50711	0.00059188	0.00191759	0.00686305	0.00238573
Calcitroic acid	C18230	Steroids	3.55627e-07	0.00743817	4.78111e-05	0.999962	-0.0146922	0.0146929	0.999962
L-Threonine	C00188	Amino Acids	0.00420776	0.00129263	3.25518	0.00138984	0.00165444	0.00676109	0.00472908
Spermine	C00750	Other	0.00626752	0.00491449	1.27531	0.204094	-0.00344001	0.0159751	0.315473
Adipate semialdehyde	C06102	Organic Acids and Derivatives	0.00373508	0.00129961	2.874	0.00461872	0.00116798	0.00630219	0.0133713
Maleic Acid	C01384	Organic Acids and Derivatives	0.0056956	0.00142535	3.99593	9.90951e-05	0.00288012	0.00851107	0.000529856
L-Proline	C00148	Amino Acids	0.00378645	0.0010623	3.5644	0.000484286	0.00168811	0.0058848	0.00205322
L-Alanine	C00041	Amino Acids	0.00455422	0.00151103	3.01398	0.00301013	0.0015695	0.00753893	0.00922403
Phenol	C00146	Aromatic Compounds	0.00361681	0.000789405	4.58169	9.38678e-06	0.00205751	0.00517611	7.56719e-05
2-Amino-3-Methylsuccinic Acid	C00049	Amino Acids	0.00541189	0.00131702	4.10919	6.39548e-05	0.0028104	0.00801338	0.000376543
Tyramine	C00483	Amino Acids	0.00383851	0.00120681	3.18072	0.00177263	0.00145472	0.0062223	0.00580536
Xanthosine	C01762	Nucleotides	0.00575562	0.00200431	2.87161	0.00465195	0.00179652	0.00971471	0.0133935
Phosphate	C00009	Inorganic Compounds	0.00517469	0.000886208	5.83914	2.95084e-08	0.00342418	0.00692521	7.02836e-07
2-Hydroxycinnamic acid	C01772;C05838	Error: 400	0.00368259	0.00090404	4.07347	7.34958e-05	0.00189685	0.00546833	0.000423207
L-Coprine	C08271	Amino Acids	0.00196956	0.00162789	1.20989	0.228152	-0.00124598	0.0051851	0.343539
Eucarvone	C16955	Terpenoids	0.0029545	0.00437243	0.675711	0.500224	-0.00568231	0.0115913	0.634667
Tranexamic Acid	C12535	Amino Acids	0.00408791	0.00193557	2.11199	0.03628	0.000264604	0.00791122	0.0739716
Palmitic acid	C00249	Fatty Acids	0.00205178	0.00151441	1.35484	0.177428	-0.000939612	0.00504317	0.277528
PE-NMe2(15:0/18:2(9Z,12Z))	C04308	Lipids	0.00190593	0.00218593	0.871909	0.384598	-0.00241191	0.00622378	0.523453
L-Valine	C00183	Amino Acids	0.00406348	0.00114865	3.53763	0.000532044	0.00179457	0.00633239	0.00221263
Dihomolinoleic acid	C16525	Fatty Acids	0.00396894	0.00182344	2.17661	0.0310131	0.000367108	0.00757076	0.0644876
Traumatic acid	C16308	Fatty Acids	0.00524249	0.00367169	1.42781	0.155345	-0.00201017	0.0124951	0.251237
GPCho(20:3/20:4)	C00157	Lipids	0.00286689	0.00156029	1.83741	0.0680513	-0.000215121	0.00594891	0.1269
L-Glycine	C00037	Amino Acids	0.0040715	0.00177999	2.28737	0.0235183	0.000555504	0.0075875	0.0518273
Pyroglutamic Acid	C01879	Amino Acids	0.00345545	0.00222881	1.55036	0.123082	-0.000947092	0.007858	0.2094
2-Furoic Acid	C01546	Heterocycles	0.00467826	0.00259718	1.80128	0.0735895	-0.000451919	0.00980845	0.134828
Erythrose	C01796	Carbohydrates	0.00756258	0.00167314	4.52	1.2159e-05	0.00425765	0.0108675	9.50941e-05
Nitrazepam	C07487	Heterocycles	0.00342307	0.000784984	4.36069	2.34529e-05	0.0018725	0.00497363	0.00017206
5'-CMP	C00055	Nucleotides	0.00206303	0.00579515	0.355993	0.722327	-0.00938405	0.0135101	0.808759
11-Aminoundecanoic Acid	C19325	Fatty Acids	0.00226074	0.0030944	0.730593	0.466124	-0.00385158	0.00837307	0.603083
Threonic Acid	C01620	Carbohydrates	0.00429403	0.00120085	3.57582	0.000465158	0.001922	0.00666605	0.00199789
Myo-Inositol	C00137	Nucleotides	0.00561693	0.00230235	2.43965	0.0158221	0.00106913	0.0101647	0.0371783
PC(14:0/18:1(9Z))	C00157	Lipids	0.00255717	0.00252852	1.01133	0.313423	-0.00243737	0.00755172	0.445078
13,16,19-Docosatrienoic acid	C16534	Fatty Acids	0.00261494	0.00485452	0.538661	0.590888	-0.00697413	0.012204	0.713423
L-Glutamic Acid	C00025	Amino Acids	0.00390662	0.00165921	2.3545	0.019793	0.000629193	0.00718404	0.0448985
Tilarginine	C03884	Amino Acids	0.00384344	0.00211882	1.81396	0.0716058	-0.000341827	0.00802871	0.132118
Isophthalic Acid	C22203	Aromatic Compounds	0.0030566	0.00105255	2.904	0.00421918	0.000977514	0.00513569	0.0123511
4-Propylphenol	C14311	Aromatic Compounds	0.0029354	0.000681257	4.3088	2.89448e-05	0.00158972	0.00428108	0.000202228
Lactose	C00243	Carbohydrates	0.0149339	0.00605696	2.46558	0.0147623	0.0029697	0.0268982	0.0353216
P-Tolualdehyde	C06758	Aromatic Compounds	0.00194237	0.000943568	2.05854	0.0412014	7.8556e-05	0.00380619	0.0817786
PC(18:3(9Z,12Z,15Z)/20:1(11Z))	C00157	Lipids	0.00201546	0.00143363	1.40584	0.16176	-0.000816379	0.0048473	0.258551
Beta-D-Glucosamine	C08349	Carbohydrates	0.000406435	0.00163699	0.248283	0.804242	-0.00282708	0.00363995	0.874322
Leucyl-leucine	C11332	Amino Acids	0.000689904	0.002597	0.265654	0.790856	-0.00443992	0.00581973	0.866964
3-Hydroxybutanoic Acid	C01089	Fatty Acids	0.00319994	0.00108566	2.94747	0.00369618	0.00105545	0.00534442	0.0109424
Inulobiose	C01711	Carbohydrates	0.00693556	0.00251196	2.76102	0.00645353	0.00197372	0.0118974	0.0175215
KAPA	C01092	Fatty Acids	0.00157672	0.00275476	0.572361	0.567902	-0.00386473	0.00701817	0.693661
9-Oxo-nonanoic acid	C16322	Fatty Acids	0.00370805	0.00302353	1.2264	0.221898	-0.0022643	0.0096804	0.338007
PE-NMe2(15:0/20:1(11Z))	C04308	Lipids	0.00225814	0.00108405	2.08305	0.0388783	0.000116818	0.00439945	0.0780545
Prostaglandin F1a	C06475	Fatty Acids	0.0107194	0.00875577	1.22427	0.222697	-0.00657576	0.0280146	0.338241
Polidocanol	C13493	Other	0.00259637	0.000712058	3.64629	0.000362045	0.00118985	0.00400288	0.00162147
(3S)-3-hydroxycyclocitral	C19731	Terpenoids	0.00211488	0.00225785	0.936679	0.350371	-0.00234502	0.00657477	0.484418
Citramalic Acid	C00815	Organic Acids and Derivatives	0.00325791	0.00186048	1.75112	0.0818915	-0.000417067	0.0069329	0.146956
Hypoxanthine	C00262	Nucleotides	0.00368261	0.000993447	3.7069	0.000291001	0.00172027	0.00564496	0.00136147
1-Deoxynojirimycin	C16843	Carbohydrates	0.00253178	0.000454294	5.573	1.07454e-07	0.00163442	0.00342915	1.65606e-06
Palatinose	C01742	Carbohydrates	0.00637865	0.00240339	2.65402	0.00877793	0.00163126	0.011126	0.0227705
Lenticin	C09213	Heterocycles	0.00462176	0.00573226	0.806272	0.421313	-0.0067011	0.0159446	0.555265
8'-hydroxyabscisate	C15514	Lipids	0.0178458	0.00782274	2.28127	0.0238854	0.00239362	0.0332979	0.0523681
Geranic Acid	C16461	Fatty Acids	0.00187274	0.00133846	1.39918	0.163745	-0.000771096	0.00451657	0.259823
15-keto-Prostaglandin E2	C04707	Fatty Acids	-0.00338829	0.0113739	-0.297901	0.766175	-0.025855	0.0190784	0.844383
Cystine	C00491	Amino Acids	0.00644345	0.0042751	1.5072	0.133781	-0.00200111	0.014888	0.223252
Dioctyl phthalate	C03690	Other	0.00406105	0.00190321	2.13379	0.0344234	0.000301662	0.00782044	0.0707366
Malic Acid	C00149	Steroids	0.00307767	0.00130128	2.36512	0.019254	0.000507278	0.00564807	0.0442504
8-Hydroxyguanine	C20155	Nucleotides and Nucleosides	0.00321641	0.00196206	1.6393	0.103166	-0.000659226	0.00709205	0.179597
Gentiobiose	C08240	Carbohydrates	0.00735678	0.00336308	2.18752	0.0301932	0.000713742	0.0139998	0.0637953
PC(15:0/15:0)	C00157	Lipids	0.000915641	0.00353434	0.25907	0.795923	-0.00606569	0.00789697	0.868882
9,10,13-TriHOME	C14835	Lipids	0.00314733	0.00317634	0.990866	0.323285	-0.00312686	0.00942152	0.457842
Galactosylsphingosine	C01747	Lipids	0.00102683	0.00192818	0.532535	0.595113	-0.00278189	0.00483555	0.715228
Toluene	C01455	Aromatic Compounds	0.00104443	0.00120179	0.869058	0.38615	-0.00132946	0.00341831	0.524204
Styrene	C07083	Aromatic Compounds	0.00116475	0.000830073	1.40319	0.162548	-0.000474886	0.00280438	0.258892
FORSKOLIN	C09076	Lipids	0.00155246	0.000872691	1.77893	0.0771986	-0.000171359	0.00327627	0.140459
Cuminaldehyde	C06577	Aromatic Compounds	0.00168571	0.000373324	4.51542	1.23936e-05	0.000948292	0.00242314	9.55034e-05
LysoPC(16:1(9Z)/0:0)	C04230	Lipids	0.00213614	0.000905675	2.35862	0.0195824	0.000347174	0.00392511	0.0447191
Citric Acid	C00158	Amino Acids	0.00260103	0.00233153	1.11559	0.266315	-0.00200443	0.00720648	0.389802
Sclareol oxide	C09183	Lipids	0.00217657	0.00114336	1.90367	0.0587952	-8.189e-05	0.00443503	0.111821
Sebacic acid	C08277	Fatty Acids	0.00168713	0.000304174	5.5466	1.21909e-07	0.0010863	0.00228796	1.82516e-06
Glycocholic acid	C01921	Bile Acids	0.00174897	0.00157208	1.11252	0.267626	-0.00135634	0.00485428	0.39063
PE-NMe(18:0/22:4(7Z,10Z,13Z,16Z))	C01241	Lipids	-0.00225178	0.0044184	-0.509637	0.611026	-0.0109794	0.00647583	0.727676
2-Hydroxyadipic acid	C02360	Fatty Acids	0.0020107	0.000766055	2.62474	0.00953377	0.000497519	0.00352388	0.0242509
Cyclohexanecarboxylic acid	C09822	Organic Acids and Derivatives	0.000904489	0.00368784	0.245263	0.806575	-0.00638005	0.00818903	0.875043
Kainic acid	C12819	Amino Acids	0.00232915	0.000584705	3.98347	0.000103933	0.00117419	0.00348411	0.000550108
Exo,exo-1,8-Epoxy-p-menthane-2,6-diol	C17620	Lipids	0.00102319	0.000988423	1.03518	0.302189	-0.000929228	0.00297561	0.432642
Hippuric Acid	C01586	Amino Acids	0.00343877	0.00481566	0.71408	0.476245	-0.00607355	0.0129511	0.613151
Prenalterol	C07533	Aromatic Compounds	-0.00777718	0.0132298	-0.587852	0.557482	-0.0339099	0.0183555	0.688963
8-Methylnonenoate	C18202	Fatty Acids	0.00102578	0.000756804	1.35542	0.177244	-0.000469121	0.00252069	0.277528
Embelin	C10342	Lipids	0.00124201	0.000702319	1.76844	0.0789416	-0.000145272	0.00262929	0.143133
Oxypurinol	C07599	Lipids	0.00187459	0.000877849	2.13543	0.0342866	0.000140585	0.00360859	0.070733
PE-NMe2(15:0/22:4(7Z,10Z,13Z,16Z))	C04308	Lipids	0.00112555	0.001211	0.929435	0.354099	-0.00126653	0.00351762	0.488285
O-Phosphoethanolamine	C00346	Amino Acids	0.00314785	0.00219114	1.43663	0.152826	-0.00118027	0.00747598	0.247928
SM(d18:0/16:1(9Z))	C00550	Lipids	-0.000292259	0.00633273	-0.0461505	0.963249	-0.0128012	0.0122167	0.976291
Oleamide	C19670	Lipids	0.00200356	0.00134328	1.49155	0.137837	-0.000649793	0.00465692	0.227127
Capric acid	C01571	Fatty Acids	0.000798523	0.000474062	1.68443	0.0940989	-0.000137886	0.00173493	0.16602
4-Hydroxynonenal	C21642	Lipids	0.000853399	0.000251166	3.39775	0.000862311	0.000357274	0.00134952	0.00322015
DL-Acetylcarnitine	C02571	Lipids	0.00234358	0.00103625	2.26159	0.0251045	0.000296681	0.00439048	0.054584
N-Methylaniline	C02299	Aromatic Compounds	0.00163926	0.000304074	5.391	2.5456e-07	0.00103863	0.00223989	3.33473e-06
Triethanolamine	C06771	Lipids	0.000745312	0.000351483	2.12048	0.0355474	5.10316e-05	0.00143959	0.072761
Adenosine 3'-monophosphate	C01367	Nucleotides	0.000390121	0.00347675	0.112209	0.910802	-0.00647746	0.00725771	0.935805
GPCho(20:4/16:0)	C00157	Lipids	0.000607285	0.00203827	0.297941	0.766145	-0.00341889	0.00463346	0.844383
Nitrosobenzene	C06876	Aromatic Compounds	0.00125717	0.000741062	1.69645	0.0917951	-0.000206635	0.00272099	0.163053
Valeric acid	C00803	Fatty Acids	0.00533705	0.00376562	1.41731	0.158387	-0.00210114	0.0127752	0.254585
4-Nitrophenol	C00870	Aromatic Compounds	0.000287315	0.00071944	0.399359	0.690175	-0.00113379	0.00170842	0.782796
3'-Adenylic Acid	C01367	Nucleotides	-8.47868e-05	0.00328207	-0.0258334	0.979423	-0.00656781	0.00639824	0.985063
PC(16:0/18:1(11Z))	C00157	Lipids	-0.00140584	0.00244571	-0.574818	0.566242	-0.00623682	0.00342514	0.693661
Cnidilide	C16937	Heterocycles	0.000833467	0.00161024	0.517604	0.605468	-0.00234722	0.00401416	0.722855
Oxalic Acid	C00209	Nucleotides	0.000534062	0.000464223	1.15044	0.251722	-0.000382911	0.00145104	0.371555
Uracil	C00106	Nucleotides	0.00164683	0.00085406	1.92824	0.055642	-4.01849e-05	0.00333384	0.107193
Tetradecanedioic acid	C11002	Organic Acids and Derivatives	0.000619278	0.00139617	0.443554	0.65798	-0.00213856	0.00337712	0.757761
Phosphoglycolic acid	C00988	Organic Acids and Derivatives	0.00160808	0.00079917	2.01219	0.0459207	2.9493e-05	0.00318668	0.0904603
Ultram	C07153	Other	0.000619067	0.00318378	0.194444	0.846081	-0.00566981	0.00690794	0.897463
LysoSM(d18:1)	C03640	Lipids	0.00423955	0.00388517	1.09121	0.276862	-0.00343478	0.0119139	0.402988
Sophoraflavanone G	C18053	Lipids	0.000723552	0.001572	0.460274	0.645961	-0.00238161	0.00382871	0.748857
PS(14:0/24:1(15Z))	C02737	Lipids	-1.64265e-05	0.0011777	-0.0139479	0.988889	-0.00234273	0.00230988	0.992678
Linolenic Acid	C06427	Fatty Acids	0.000701962	0.00175592	0.399768	0.689874	-0.00276649	0.00417042	0.782796
PC(18:0/20:5(5Z,8Z,11Z,14Z,17Z))	C00157	Lipids	-0.000228337	0.00130969	-0.174344	0.861821	-0.00281536	0.00235869	0.908641
L-Glutamate	C00025	Amino Acids	0.00190869	0.00138935	1.3738	0.171474	-0.00083567	0.00465305	0.269826
3,7-Dimethyl-2E,6-octadienyl acetate	C09861	Lipids	0.000580304	0.00195539	0.296772	0.767035	-0.00328214	0.00444275	0.844383
PS(15:0/24:1(15Z))	C02737	Lipids	0.000478732	0.000865221	0.553306	0.580846	-0.00123033	0.00218779	0.706519
Decanedioic acid	C08277	Fatty Acids	-4.32688e-05	0.000509039	-0.0850009	0.93237	-0.00104877	0.000962229	0.950509
Alpha-Bisabolol oxide A	C16773	Terpenoids	0.000401925	0.000599358	0.670592	0.503472	-0.000781979	0.00158583	0.637244
Ibuprofen glucuronide	C03033	Aromatic Compounds	-0.00108681	0.00232338	-0.467772	0.640601	-0.00567616	0.00350254	0.74695
Dodecanedioic Acid	C02678	Fatty Acids	0.000683287	0.00124026	0.550925	0.582474	-0.00176657	0.00313315	0.706519
Hexadecanedioic acid	C19615	Fatty Acids	-0.000796916	0.00112495	-0.708404	0.479752	-0.00301901	0.00142517	0.616152
Nopalinic acid	C01683	Amino Acids	0.000313454	0.00269211	0.116434	0.907458	-0.00500423	0.00563114	0.9342
Citronellic acid	C16462	Fatty Acids	0.000499019	0.00104186	0.478969	0.632632	-0.00155896	0.00255699	0.741608
(R)-beta-Aminoisobutyric acid	C01205	Fatty Acids	0.00311313	0.00176542	1.7634	0.0797916	-0.000374078	0.00660033	0.144175
Citrulline	C00327	Amino Acids	-0.00446993	0.00602253	-0.742202	0.459081	-0.0163662	0.00742629	0.598404
Azinphos-methyl	C11018	Heterocycles	0.000586321	0.00066372	0.883387	0.378387	-0.000724716	0.00189736	0.51634
PC(14:0/20:3(5Z,8Z,11Z))	C00157	Lipids	-0.000408772	0.00175432	-0.233008	0.81606	-0.00387407	0.00305652	0.879868
3-Guanidinopropionic Acid	C03065	Amino Acids	0.00269804	0.00210274	1.28311	0.201357	-0.00145547	0.00685155	0.312162
2-Nitrophenol	C01988	Aromatic Compounds	-0.000101899	0.000486287	-0.209545	0.834296	-0.00106246	0.000858657	0.893717
L-Aspartic Acid	C00049	Amino Acids	0.000649106	0.00137796	0.471062	0.638254	-0.00207277	0.00337098	0.74653
6-Hydroxyhexanoic acid	C06103	Fatty Acids	-0.000105649	0.000293536	-0.35992	0.719393	-0.000685467	0.000474168	0.808759
LysoPC(20:4(5Z,8Z,11Z,14Z)/0:0)	C04230	Lipids	1.60661e-05	0.00178294	0.00901101	0.992822	-0.00350575	0.00353788	0.99472
Succinic anhydride	C19524	Heterocycles	0.00337748	0.00195205	1.73022	0.0855686	-0.000478384	0.00723335	0.15303
Prostaglandin F3a	C06476	Fatty Acids	0.00202296	0.0063645	0.317851	0.751023	-0.0105488	0.0145947	0.833763
Palmitoylcarnitine	C02990	Fatty Acids	0.000397898	0.00334536	0.11894	0.905476	-0.00621015	0.00700595	0.933995
Riboflavin	C00255	Vitamins	0.000764848	0.00210708	0.36299	0.717104	-0.00339724	0.00492693	0.808091
Tris(2-butoxyethyl) Phosphate	C14446	Other	-0.000176524	0.000880012	-0.200592	0.841279	-0.0019148	0.00156175	0.895996
Niacinamide	C00153	Vitamins	0.00032012	0.000633008	0.505712	0.613773	-0.000930254	0.00157049	0.72929
PS(18:0/20:2(11Z,14Z))	C02737	Lipids	-0.00191579	0.00198303	-0.966093	0.335493	-0.00583284	0.00200126	0.470049
PE(15:0/18:3(6Z,9Z,12Z))	C00350	Lipids	0.00137142	0.0033455	0.40993	0.68242	-0.00523691	0.00797975	0.78076
O-Acetylcarnitine	C02571	Lipids	0.0014032	0.00131818	1.0645	0.288748	-0.00120058	0.00400699	0.416815
Terephthalic Acid	C06337	Aromatic Compounds	0.00318141	0.0045921	0.6928	0.489465	-0.00588931	0.0122521	0.625561
1,3-Dihydro-(2H)-indol-2-one	C12312	Heterocycles	0.0044995	0.0108158	0.416013	0.677972	-0.0168647	0.0258637	0.777369
Kobusone	C16983	Terpenoids	-0.000572545	0.000389686	-1.46925	0.14378	-0.00134229	0.000197197	0.234706
PS(22:0/18:3(9Z,12Z,15Z))	C02737	Lipids	-0.000278345	0.00161724	-0.172111	0.863574	-0.00347287	0.00291618	0.90866
Histidinal	C01929	Amino Acids	-0.000654702	0.000404455	-1.61872	0.107527	-0.00145362	0.000144214	0.186569
3-Methoxyanthranilate	C05831	Aromatic Compounds	0.000866398	0.00138777	0.62431	0.533336	-0.00187484	0.00360764	0.666988
N-Acetyl-D-Glucosamine 6-Phosphate	C00357	Nucleotides	-0.000326505	0.00245516	-0.132988	0.894375	-0.00517614	0.00452313	0.931082
PE(16:1(9Z)/20:1(11Z))	C00350	Lipids	-0.000728628	0.000393759	-1.85044	0.0661412	-0.00150641	4.91588e-05	0.123779
Sn-glycero-3-Phosphoethanolamine	C01233	Lipids	5.15609e-05	0.000396961	0.129889	0.896821	-0.000732551	0.000835673	0.931082
LysoPC(16:0/0:0)	C04230	Lipids	0.000411418	0.00174884	0.235251	0.814322	-0.00304305	0.00386589	0.879804
PGH2	C00427	Fatty Acids	-0.00234938	0.0050841	-0.462104	0.644651	-0.0123919	0.00769318	0.748857
13(S)-Hydroperoxylinolenic acid	C04785	Fatty Acids	-0.000917243	0.000435011	-2.10855	0.036581	-0.00177651	-5.79709e-05	0.0740923
Oxamyl	C18419	Other	-0.000954143	0.000334775	-2.85011	0.00496142	-0.00161542	-0.000292867	0.0141293
PC(18:2(9Z,12Z)/16:0)	C00157	Lipids	-0.000997599	0.00116873	-0.853573	0.394651	-0.00330618	0.00131099	0.534194
7a,12a-Dihydroxy-cholestene-3-one	C05457	Not Found	-0.000654437	0.000424557	-1.54146	0.125231	-0.00149306	0.000184185	0.212366
Cyclopentanol	C02020	Organic Acids and Derivatives	-0.000680328	0.000534686	-1.27239	0.205129	-0.00173649	0.000375831	0.31614
Azelaic Acid	C08261	Fatty Acids	-0.000616958	0.000599366	-1.02935	0.304908	-0.00180088	0.000566962	0.435345
N-Acetyl-b-glucosaminylamine	C01239	Carbohydrates	-0.000863278	0.000441915	-1.9535	0.0525499	-0.00173619	9.63027e-06	0.101609
Methidathion	C14431	Heterocycles	-0.000897903	0.000282646	-3.17678	0.00179537	-0.00145621	-0.000339597	0.00584333
PE(20:4(5Z,8Z,11Z,14Z)/15:0)	C00350	Lipids	0.000313348	0.00577996	0.0542128	0.956835	-0.0111037	0.0117304	0.97167
Indole	C00463	Heterocycles	-0.000711642	0.000254996	-2.7908	0.00591454	-0.00121533	-0.000207952	0.0162374
Nirvanol	C14916	Heterocycles	-0.00294827	0.00131234	-2.24657	0.0260711	-0.00554053	-0.000356016	0.0561759
Cyclohexane	C11249	Alkanes, Alkenes, and Alkynes	-0.000907881	0.000224735	-4.03979	8.37264e-05	-0.0013518	-0.000463965	0.00046673
(9Z)-(13S)-12,13-epoxyoctadeca-9,11-dienoate	C04594	Fatty Acids	-0.000823495	0.000544821	-1.5115	0.132685	-0.00189967	0.000252682	0.22213
1-Arachidonoylglycerol	C13857	Lipids	0.00155577	0.00344187	0.452013	0.651887	-0.00524291	0.00835444	0.752399
Ketoleucine	C00233	Amino Acids	-0.00134088	0.000370852	-3.61568	0.000403857	-0.00207342	-0.000608344	0.00177833
Chlorobenzene	C06990	Aromatic Compounds	-0.000887086	0.000218869	-4.05304	7.955e-05	-0.00131942	-0.000454756	0.000448217
3-Deoxyglucosone	C22311	Carbohydrates	0.00829632	0.0049239	1.68491	0.094006	-0.0014298	0.0180224	0.16602
PC(14:0/P-18:1(11Z))	C00157	Lipids	-0.00215405	0.00154091	-1.39791	0.164125	-0.00519778	0.000889688	0.259823
Cucurbic acid	C08482	Lipids	-0.00131739	0.00264277	-0.498489	0.618842	-0.00653761	0.00390283	0.731747
Trolamine	C06771	Lipids	-0.00129524	0.000384678	-3.36708	0.000956779	-0.00205509	-0.000535393	0.00348161
(+/-)-Pelletierine	C06182	Heterocycles	-0.00108909	0.00029003	-3.75509	0.000244153	-0.00166198	-0.000516196	0.00117373
Ovalicin	C09674	Terpenoids	-0.00127966	0.000327307	-3.90965	0.000137524	-0.00192618	-0.00063313	0.000706497
N-Acetylaspartylglutamic acid	C12270	Amino Acids	-0.00116501	0.000563991	-2.06565	0.0405152	-0.00227905	-5.09663e-05	0.0807223
Demethylphylloquinone	C13309	Lipids	-0.00264089	0.00100034	-2.63998	0.00913335	-0.00461685	-0.000664922	0.0233457
Lichenin	C00478	Carbohydrates	0.00662009	0.00349125	1.8962	0.0597831	-0.000276131	0.0135163	0.112685
Pyrroline hydroxycarboxylic acid	C04281	Heterocycles	-0.00123165	0.000558409	-2.20564	0.028872	-0.00233467	-0.000128629	0.0612507
PS(18:3(9Z,12Z,15Z)/20:2(11Z,14Z))	C02737	Lipids	-0.00230162	0.0027082	-0.84987	0.3967	-0.00765108	0.00304785	0.534372
L-Glutamic gamma-semialdehyde	C01165	Amino Acids	-0.00135042	0.00289442	-0.466562	0.641464	-0.00706773	0.00436688	0.74695
3-Hexen-1-ol	C08492	Lipids	-0.00134036	0.000312304	-4.29184	3.09932e-05	-0.00195725	-0.000723469	0.00021369
1-Kestose	C03661	Carbohydrates	0.00348526	0.00220461	1.5809	0.115927	-0.000869475	0.00783999	0.198515
Latrunculin B	C19904	Heterocycles	-0.00128144	0.000669358	-1.91444	0.0573946	-0.00260362	4.07294e-05	0.109762
Astromicin	C17708	Carbohydrates	-0.00134216	0.00183323	-0.732126	0.46519	-0.00496332	0.002279	0.603083
Hymenoxon	C09482	Terpenoids	-0.00160016	0.000309264	-5.17407	6.94999e-07	-0.00221104	-0.00098927	7.91694e-06
Creatinine	C00791	Heterocycles	-0.000763936	0.00133224	-0.573421	0.567186	-0.0033955	0.00186763	0.693661
Dihydrozeatin	C02029	Heterocycles	-0.00157207	0.000451629	-3.48089	0.000648277	-0.00246417	-0.000679974	0.00257346
Chavicol	C16930	Aromatic Compounds	-0.00928396	0.0112971	-0.8218	0.412445	-0.031599	0.0130311	0.55133
L-Cystine	C00491	Amino Acids	0.00016932	0.00399206	0.0424142	0.966223	-0.00771614	0.00805478	0.977206
Prostaglandin A1	C04685	Fatty Acids	-0.00170648	0.000485125	-3.51761	0.000570618	-0.00266474	-0.000748217	0.00231786
5-Hydroxyindoleacetic acid	C05635	Aromatic Compounds	0.000567427	0.00273184	0.207708	0.835728	-0.00482875	0.0059636	0.893717
9,10-Dihome	C14828	Fatty Acids	-0.00241113	0.000743803	-3.24162	0.00145326	-0.00388035	-0.000941902	0.00488145
4'-(Nitrosomethylamino)-1-(3-pyridyl)-1-butanone	C16453	Heterocycles	-0.00181236	0.000591409	-3.06449	0.0025698	-0.00298057	-0.000644162	0.00811189
Floionolic acid	C19621	Lipids	-0.00173595	0.000394319	-4.4024	1.97781e-05	-0.00251484	-0.000957055	0.000150199
9(S)-HpODE	C14827	Lipids	-0.000254412	0.00213804	-0.118993	0.905434	-0.00447766	0.00396884	0.933995
Adenine	C00147	Nucleotides	-0.00170062	0.00047509	-3.57958	0.000459021	-0.00263906	-0.000762184	0.00198783
Sulindac	C01531	Steroids	-0.00247537	0.000488798	-5.0642	1.14417e-06	-0.00344089	-0.00150986	1.19909e-05
Inosine	C00294	Steroids	-0.00037426	0.00163369	-0.229089	0.8191	-0.00360126	0.00285274	0.881331
Daucol	C09652	Terpenoids	-0.0013589	0.00491764	-0.276332	0.782658	-0.0110727	0.00835485	0.859776
Cyclopamine	C10798	Steroids	-0.00548156	0.00511236	-1.07222	0.285278	-0.0155799	0.00461681	0.412944
Piperonyl Butoxide	C18880	Heterocycles	-0.00179673	0.000463314	-3.87799	0.000154892	-0.00271191	-0.000881549	0.000787994
Mimosine	C04771	Amino Acids	-0.00180309	0.000657952	-2.74046	0.00685115	-0.00310274	-0.000503449	0.0183163
4-Hydroxyquinoline	C06343	Heterocycles	-0.000848361	0.00141224	-0.600722	0.548897	-0.00363793	0.00194121	0.683187
Phytuberin	C09709	Terpenoids	-0.00222491	0.00052332	-4.25152	3.64373e-05	-0.00325861	-0.0011912	0.000241685
Imidazole acetol-phosphate	C01267	Amino Acids	-0.00193097	0.000721105	-2.67779	0.00820451	-0.00335536	-0.000506577	0.0213889
Eplerenone	C12512	Steroids	-0.0028743	0.000946316	-3.03736	0.0027983	-0.00474355	-0.00100506	0.00862533
TIAZOFURIN	C22196	Heterocycles	-0.00122383	0.00285337	-0.428904	0.668584	-0.00686006	0.00441241	0.768286
Medrysone	C14643	Steroids	-0.00250839	0.00044417	-5.64735	7.51635e-08	-0.00338575	-0.00163102	1.19351e-06
N-Acetylneuraminic Acid	C00270	Nucleotides	-0.00194821	0.00185563	-1.04989	0.295391	-0.00561361	0.00171718	0.425233
Triethylenemelamine	C07642	Heterocycles	-0.00188745	0.000492718	-3.83068	0.000184779	-0.00286071	-0.000914186	0.000922137
PE(P-16:0/16:0)	C04756	Lipids	-0.00212078	0.000572942	-3.70157	0.000296684	-0.00325251	-0.000989058	0.00137577
Cinobufagin	C16931	Steroids	-0.00159178	0.000608481	-2.61598	0.00977104	-0.0027937	-0.000389852	0.0247344
Netilmicin	C07657	Carbohydrates	-0.00227471	0.00181998	-1.24986	0.213223	-0.00586969	0.00132026	0.326693
Gentamicin C	C01918	Carbohydrates	-0.00206459	0.00179927	-1.14746	0.252948	-0.00561867	0.00148948	0.372316
PE(15:0/18:0)	C00350	Lipids	-0.00280874	0.00108063	-2.59917	0.0102415	-0.0049433	-0.000674186	0.0254339
PC(16:0/18:0)	C00157	Lipids	-0.00327553	0.00133879	-2.44664	0.0155303	-0.00592003	-0.000631036	0.0368229
Crustecdysone	C02633	Steroids	-0.00201368	0.00165872	-1.214	0.226583	-0.00529014	0.00126277	0.342471
N-(Hydroxymethyl)acrylamide	C19456	Organic Acids and Derivatives	-0.00741258	0.00643697	-1.15156	0.251262	-0.0201274	0.00530228	0.371555
Zeranol	C14752	Lipids	-0.000701346	0.00203962	-0.343861	0.731414	-0.00473018	0.00332749	0.815449
Hydrocotarnine	C13534	Heterocycles	-0.00257465	0.0010549	-2.44066	0.0157798	-0.00465838	-0.000490919	0.0371783
Cerulenin	C12058	Heterocycles	0.00101999	0.00518384	0.196764	0.844268	-0.00921957	0.0112596	0.897356
Vanillylamine	C16666	Aromatic Compounds	-0.00100843	0.00194898	-0.517417	0.605598	-0.00485822	0.00284136	0.722855
Maltotetraose	C02052	Carbohydrates	0.00257996	0.00238796	1.0804	0.28163	-0.00213695	0.00729686	0.408793
Dinoterb	C18671	Aromatic Compounds	-0.00150084	0.00154408	-0.971996	0.332557	-0.00455084	0.00154916	0.467185
Aprobarbital	C07826	Heterocycles	-0.00247989	0.000727318	-3.40964	0.000828104	-0.00391656	-0.00104323	0.00316735
Lubiprostone	C13707	Lipids	-0.00288712	0.000523107	-5.51917	1.38939e-07	-0.0039204	-0.00185383	2.02234e-06
DG(18:0/18:3(9Z,12Z,15Z)/0:0)	C00165	Lipids	-0.00242084	0.00102677	-2.35771	0.0196286	-0.00444901	-0.000392663	0.0447191
Creatine	C00300	Amino Acids	-0.00183459	0.00121096	-1.51499	0.131799	-0.00422659	0.000557403	0.221354
7-Hydroxyflavone	C11264	Lipids	-0.00184714	0.00115076	-1.60515	0.110484	-0.00412023	0.000425942	0.190439
L-Palmitoylcarnitine	C02990	Fatty Acids	-0.00270587	0.00510063	-0.530498	0.596521	-0.0127811	0.00736934	0.71528
Prostavasin	C04741	Fatty Acids	-0.00304412	0.000567078	-5.36808	2.83411e-07	-0.00416426	-0.00192398	3.62213e-06
Undecylenic acid	C13910	Fatty Acids	0.000875943	0.00429854	0.203777	0.838793	-0.00761491	0.00936679	0.895169
PC(16:0/18:2(9Z,12Z))	C00157	Lipids	-0.00556025	0.00569123	-0.976985	0.330089	-0.0168021	0.00568157	0.464964
5,6-Dihydroxyprostaglandin F1a	C06475	Fatty Acids	-0.00310264	0.000543004	-5.71384	5.44699e-08	-0.00417523	-0.00203005	9.20717e-07
Stachyose	C01613	Carbohydrates	0.002103	0.00257486	0.816741	0.415322	-0.0029831	0.00718909	0.552357
Choline Phosphate	C00588	Lipids	-0.000935314	0.0017054	-0.548441	0.584173	-0.00430398	0.00243335	0.706944
Epsilon-Caprolactone	C01880	Heterocycles	0.000164458	0.00233537	0.0704209	0.943949	-0.00444856	0.00477748	0.960445
Levan	C06215	Carbohydrates	0.00278447	0.00296564	0.93891	0.349228	-0.00307352	0.00864246	0.484115
L-Carnitine	C00318	Amino Acids	-0.000174856	0.00135278	-0.129256	0.897321	-0.00284699	0.00249728	0.931082
Amabiline	C10263	Terpenoids	-0.00468844	0.00124172	-3.77575	0.00022634	-0.00714121	-0.00223568	0.00109817
Maltotriose	C01835	Carbohydrates	0.00140703	0.00221771	0.634451	0.526716	-0.00297358	0.00578764	0.660285
Paeoniflorin	C09959	Aromatic Compounds	0.00538731	0.00786558	0.684923	0.494409	-0.0101495	0.0209241	0.628811
Hepoxilin B3	C14810	Fatty Acids	-0.00360115	0.00109676	-3.28346	0.00126582	-0.00576756	-0.00143474	0.00436376
(9S,10S)-9,10-dihydroxyoctadecanoate	C15988	Lipids	0.000462159	0.00372663	0.124015	0.901463	-0.00689901	0.00782333	0.933531
FAPy-adenine	C06502	Nucleotides	-0.00333122	0.00080101	-4.15877	5.26549e-05	-0.00491344	-0.00174899	0.000340632
9(S)-HOTrE	C16326	Lipids	0.00202825	0.00773187	0.262324	0.793418	-0.0132444	0.0173009	0.867956
Vicenin	C10195	Lipids	0.00396248	0.00401485	0.986955	0.325193	-0.003968	0.011893	0.459302
Drostanolone	C14605	Steroids	0.000487292	0.0049251	0.0989404	0.921313	-0.0092412	0.0102158	0.944751
Uridine 2'-phosphate	C03031	Nucleotides and Nucleosides	-0.0101992	0.00559361	-1.82338	0.0701607	-0.0212482	0.000849738	0.129909
Uric Acid	C00366	Nucleotides	-0.00455738	0.00163314	-2.79057	0.00591858	-0.00778329	-0.00133146	0.0162374
Ecgonine Methyl Ester	C12448	Heterocycles	-0.00137974	0.0044485	-0.310157	0.756855	-0.0101668	0.00740734	0.838461
Glucomannan	C01810	Carbohydrates	-0.000459831	0.00249182	-0.184537	0.853832	-0.00538189	0.00446222	0.903855
Alcoifosfamide	C16558	Other	-9.18796e-05	0.00241873	-0.0379867	0.969747	-0.00486957	0.00468581	0.977206
4-Trimethylammoniobutanoic Acid	C01181	Amino Acids	9.98471e-05	0.00248198	0.0402289	0.967962	-0.00480277	0.00500246	0.977206
21-Deoxycortisol	C05497	Steroids	-0.00511934	0.00208191	-2.45896	0.0150267	-0.0092317	-0.00100697	0.0357908
9,12,13-TriHOME	C14833	Lipids	-0.00348176	0.000949749	-3.66598	0.000337336	-0.00535779	-0.00160574	0.00152383
12(R)-HETE	C14822	Fatty Acids	-0.00216839	0.00432078	-0.501852	0.616479	-0.0107032	0.00636638	0.730849
Isocitric Acid	C00311	Amino Acids	-0.00188444	0.00208039	-0.905813	0.366432	-0.0059938	0.00222492	0.502645
2,8-Quinolinediol	C06342	Heterocycles	-0.00625434	0.00373434	-1.67482	0.0959731	-0.0136307	0.00112205	0.168758
Prostaglandin I2	C01312	Fatty Acids	-0.00800365	0.0116553	-0.686697	0.493293	-0.0310262	0.0150189	0.628811
Raffinose	C00492	Carbohydrates	0.00442072	0.00461301	0.958316	0.339386	-0.0046913	0.0135327	0.472975
Sesamose	C08248	Carbohydrates	-0.000340187	0.00252782	-0.134577	0.89312	-0.00533337	0.00465299	0.931082
Uridine-5'-Monophosphate	C00105	Nucleotides	-0.00896418	0.00599465	-1.49536	0.13684	-0.0208053	0.00287697	0.226196
13(S)-HODE	C14762	Lipids	-0.00464547	0.00270872	-1.71501	0.088329	-0.00999597	0.000705017	0.15743
Sedoheptulose 7-phosphate	C05382	Amino Acids	-0.0076795	0.00511585	-1.50112	0.135346	-0.0177848	0.00242578	0.225148
D-Glucuronic acid	C00191	Nucleotides	-0.00438685	0.0016164	-2.71396	0.00739654	-0.0075797	-0.00119399	0.0195747
Anabasine	C06180	Heterocycles	-0.00306448	0.00425354	-0.720454	0.472324	-0.0114664	0.00533748	0.6096
Dehydroepiandrosterone Sulfate	C04555	Steroids	0.00376043	0.00476421	0.789308	0.43113	-0.00565025	0.0131711	0.56478
Moniliformin	C20592	Other	-0.000969054	0.00381894	-0.253749	0.800023	-0.00851256	0.00657445	0.871543
6-(4-O-beta-D-Glucosyl-3-methyl-trans-but-2-enyl-amino)-purine	C03423	Heterocycles	-0.00937429	0.00479422	-1.95533	0.0523309	-0.0188443	9.5672e-05	0.101561
Ginkgoic acid	C10794	Lipids	-0.00213351	0.00575527	-0.370706	0.711359	-0.0135018	0.00923479	0.803345
Dehydroascorbic Acid	C05422	Carbohydrates	-0.00132529	0.00413349	-0.320624	0.748925	-0.00949012	0.00683953	0.833199
Taurine	C00245	Bile Acids	-0.00253962	0.00210781	-1.20486	0.230081	-0.00670315	0.00162391	0.345452
Butyryl-L-carnitine	C02862	Lipids	-0.00119447	0.00242106	-0.493365	0.622448	-0.00597675	0.00358782	0.732951
Piperidine	C01746	Heterocycles	-0.00466256	0.000893872	-5.21614	5.7317e-07	-0.00642822	-0.00289691	6.70991e-06
3,4-Dihydroxybenzaldehyde	C16700	Aromatic Compounds	-0.00527869	0.00469629	-1.12401	0.262735	-0.0145552	0.00399784	0.385638
PE(15:0/16:1(9Z))	C00350	Lipids	-0.00506043	0.00191318	-2.64504	0.00900384	-0.00883951	-0.00128135	0.0231275
8(R)-HETE	C14824	Fatty Acids	-0.00312048	0.00582744	-0.53548	0.593081	-0.0146313	0.0083904	0.714424
Mannan	C00464	Carbohydrates	0.000634625	0.00400831	0.158327	0.874404	-0.00728294	0.00855219	0.916375
Palmitaldehyde	C00517	Fatty Acids	-0.00470621	0.00584247	-0.805518	0.421747	-0.0162468	0.00683434	0.555265
4-Guanidinobutanoic Acid	C01035	Amino Acids	-0.00341042	0.00842063	-0.405007	0.686027	-0.0200436	0.0132227	0.781474
12-HETE	C14777	Fatty Acids	-0.00393761	0.00712493	-0.552652	0.581293	-0.0180114	0.0101362	0.706519
Acetaminophen	C06804	Aromatic Compounds	-0.0105263	0.00710903	-1.4807	0.140703	-0.0245687	0.00351603	0.231124
Ecgonine	C10858	Heterocycles	-0.00721957	0.00310606	-2.32435	0.0213965	-0.0133549	-0.0010842	0.0479136
Cellotetraose	C02013	Carbohydrates	0.000418139	0.00439973	0.0950374	0.924407	-0.00827259	0.00910887	0.946073
Ametryn	C18700	Heterocycles	-0.00678313	0.0114557	-0.592118	0.554629	-0.0294115	0.0158452	0.687058
Isovalerylcarnitine	C20826	Lipids	-0.00258109	0.0024811	-1.0403	0.299809	-0.00748198	0.00231979	0.43041
2-Hydroxyoctadecanoic acid	C03045	Fatty Acids	-0.00320164	0.00539918	-0.592986	0.55405	-0.0138666	0.0074633	0.687058
Betalamic acid	C08538	Amino Acids	-0.00284872	0.00297212	-0.958479	0.339304	-0.00871952	0.00302208	0.472975
1-Linoleoyl-sn-Glycero-3-Phosphocholine	C04100	Lipids	-0.00670266	0.00237271	-2.8249	0.005348	-0.0113895	-0.00201588	0.0151479
12-KETE	C14807	Fatty Acids	-0.00574828	0.00473711	-1.21346	0.226789	-0.0151054	0.00360887	0.342471
Diniconazole	C18720	Heterocycles	-0.00612748	0.0023523	-2.60489	0.0100792	-0.010774	-0.00148101	0.0252705
Gibberellin A9	C11863	Lipids	-0.0013496	0.00609132	-0.221561	0.824946	-0.0133817	0.0106825	0.885802
Cefdinir	C08110	Heterocycles	-0.00277453	0.00353576	-0.784706	0.433816	-0.00975867	0.00420961	0.566882
Pseudouridine	C02067	Nucleotides	-0.00714643	0.00210332	-3.3977	0.000862473	-0.0113011	-0.00299177	0.00322015
N-Acetyl-a-neuraminic acid	C19909	Carbohydrates	-0.00803415	0.00444025	-1.80939	0.0723153	-0.0168049	0.000736618	0.132959
2-Hydroxy-6-pentadecylbenzoic acid	C10759	Lipids	-0.00531318	0.00637577	-0.833339	0.405928	-0.0179072	0.0072808	0.5454
Dihydroxyacetone Phosphate	C00111	Amino Acids	-0.00902742	0.00181363	-4.97755	1.68696e-06	-0.0126099	-0.00544499	1.69993e-05
Neoisoastilbin	C17449	Lipids	0.00616568	0.0106811	0.577251	0.564602	-0.0149326	0.0272639	0.693661
3-Phosphoglycerate	C00197	Amino Acids	-0.00800242	0.0023142	-3.45796	0.000701696	-0.0125736	-0.00343121	0.00274394
Pantolactone	C01012	Heterocycles	-0.00137144	0.00762418	-0.179881	0.85748	-0.0164314	0.0136885	0.905886
Astilbin	C17449	Lipids	0.00141049	0.00868141	0.162472	0.871144	-0.0157378	0.0185588	0.914789
Gluconapoleiferin	C08416	Amino Acids	-0.00347412	0.00419907	-0.827354	0.4093	-0.0117685	0.00482025	0.548525
1-(3-Pyridinyl)-1,4-butanediol	C19582	Heterocycles	0.00371675	0.0100108	0.371272	0.710938	-0.0160576	0.0234911	0.803345
PC(18:2(9Z,12Z)/18:0)	C00157	Lipids	-0.0116149	0.00290445	-3.99898	9.79473e-05	-0.017352	-0.00587772	0.000529118
Tazobactam	C07771	Heterocycles	-0.00875397	0.00243911	-3.589	0.000443985	-0.0135719	-0.00393602	0.00193873
L-Octanoylcarnitine	C02838	Lipids	-0.00858457	0.00354401	-2.42227	0.0165698	-0.015585	-0.00158412	0.0385891
Tolmetin	C07149	Steroids	-0.00330473	0.00813098	-0.406437	0.684979	-0.0193658	0.0127563	0.781474
D-myo-Inositol 1,4-bisphosphate	C01220	Carbohydrates	-0.00649118	0.00408268	-1.58993	0.113875	-0.0145557	0.0015733	0.195641
Alpha-D-Glucose 1,6-Bisphosphate	C01231	Carbohydrates	-0.00840337	0.0030583	-2.74772	0.00670823	-0.0144444	-0.00236234	0.0181191
Metipranolol	C07915	Aromatic Compounds	-0.00465485	0.00388686	-1.19758	0.232895	-0.0123325	0.00302282	0.347684
Acetylenedicarboxylic Acid	C03248	Organic Acids and Derivatives	0.00517342	0.0147799	0.35003	0.726788	-0.0240212	0.034368	0.812019
Ureidoisobutyric acid	C05100	Amino Acids	-0.0102163	0.0036732	-2.78132	0.00608155	-0.017472	-0.00296071	0.0165976
Ergothioneine	C05570	Amino Acids	-0.0120879	0.00750128	-1.61144	0.109105	-0.0269051	0.0027293	0.188683
Stearic acid	C01530	Fatty Acids	-0.0152001	0.00459683	-3.30664	0.00117193	-0.0242801	-0.00612	0.00410547
Sedoheptulose 1,7-bisphosphate	C00447	Carbohydrates	-0.00505352	0.00821079	-0.615473	0.539139	-0.0212722	0.0111652	0.67264
(2-Naphthalenyloxy)acetic acid	C18750	Aromatic Compounds	-0.0211641	0.0110086	-1.92251	0.0563643	-0.0429093	0.00058105	0.108186
Mevastatin	C13963	Terpenoids	-0.00860347	0.00842187	-1.02156	0.30857	-0.0252391	0.00803215	0.439376
2-Propenyl 3-methylbutanoate	C19318	Lipids	-0.00942306	0.00387134	-2.43406	0.0160595	-0.0170701	-0.00177605	0.0375677
Perindopril	C07706	Heterocycles	-0.00717806	0.0144486	-0.496799	0.62003	-0.0357182	0.0213621	0.731747
D-Sorbitol	C00794	Carbohydrates	-0.0146058	0.00349043	-4.18451	4.75678e-05	-0.0215004	-0.00771115	0.000311569
Medroxyprogesterone	C07119	Steroids	-0.00601726	0.00924913	-0.650576	0.516277	-0.0242869	0.0122524	0.650311
Estrone	C02538	Steroids	-0.012009	0.00358458	-3.35019	0.00101285	-0.0190896	-0.00492846	0.00363516
Beta-D-Glucopyranose, 1-thio-, 1-(5-(methylsulfinyl)-N-(sulfooxy)pentanimidate)	C08419	Amino Acids	-0.00987395	0.00498684	-1.98	0.0494624	-0.0197244	-2.35104e-05	0.09671
Monooctyl phthalate	C03343	Other	-0.013537	0.00398578	-3.39633	0.00086649	-0.0214101	-0.00566396	0.00322015
Galactosylhydroxylysine	C05547	Not Found	-0.0131146	0.00482491	-2.71809	0.00730901	-0.0226451	-0.00358397	0.0194412
Nivalenol	C06080	Terpenoids	-0.00894021	0.00726805	-1.23007	0.220523	-0.0232967	0.00541628	0.336892
3beta-Hydroxypregna-5,16-dien-20-one	C06392	Steroids	-0.040431	0.0292292	-1.38324	0.168567	-0.098167	0.0173049	0.266051
Eugenin	C20210	Lipids	-0.0171715	0.0122168	-1.40557	0.161841	-0.0413032	0.00696016	0.258551
Progesterone	C00410	Steroids	-0.0284573	0.0214571	-1.32624	0.186699	-0.0708413	0.0139267	0.291162
N-Acetyl-L-methionine	C02712	Amino Acids	-0.0238803	0.00473088	-5.04775	1.23209e-06	-0.0332251	-0.0145355	1.26591e-05
D-4'-Phosphopantothenate	C03492	Vitamins	-0.0228414	0.00241039	-9.47626	4.14083e-17	-0.0276026	-0.0180802	1.0849e-14
LysoPA(16:0/0:0)	C04036	Lipids	-0.0257382	0.0143615	-1.79217	0.0750443	-0.0541063	0.00262988	0.137015
Manoalide	C17156	Lipids	-0.018009	0.011873	-1.51681	0.131339	-0.0414615	0.00544353	0.221292
Perillyl alcohol	C02452	Lipids	-0.0115332	0.012198	-0.945504	0.345864	-0.0356278	0.0125613	0.480723
6-Hydroxy-4-methoxy-3-(3-methyl-2-butenyl)-2-(2-phenylethenyl)benzoic acid	C10264	Lipids	-0.0183263	0.00732987	-2.50022	0.0134453	-0.0328049	-0.00384769	0.0327689
Gamma-Glutamylglutamic acid	C05282	Amino Acids	-0.0323029	0.0109537	-2.94902	0.00367862	-0.0539397	-0.0106661	0.0109424
Vanylglycol	C05594	Aromatic Compounds	-0.0288662	0.00346965	-8.31964	4.12864e-14	-0.0357198	-0.0220127	7.21135e-12
N1,N12-Diacetylspermine	C03413	Other	-0.0325521	0.0102104	-3.18814	0.00173049	-0.0527206	-0.0123837	0.005703
Methyl 2-propenyl disulfide	C08383	Other	-0.0354592	0.00565096	-6.2749	3.29815e-09	-0.0466215	-0.0242969	1.01661e-07
N1-Acetylspermine	C02567	Other	-0.0297478	0.0132493	-2.24524	0.0261583	-0.055919	-0.00357667	0.0561759
25-Hydroxycholesterol	C15519	Bile Acids	-0.0296978	0.00577499	-5.14249	8.0264e-07	-0.0411051	-0.0182906	8.81196e-06
10-Formyldihydrofolate	C03204	Vitamins	-0.0213811	0.00515968	-4.14387	5.58321e-05	-0.0315729	-0.0111892	0.000348286
Sojagol	C10529	Lipids	-0.0436141	0.00575306	-7.58102	2.86811e-12	-0.054978	-0.0322501	2.14699e-10
2-Phospho-D-Glyceric Acid	C00631	Amino Acids	-0.0382398	0.00656444	-5.8253	3.15878e-08	-0.0512065	-0.0252732	7.19654e-07
5-Thymidylic acid	C00364	Nucleotides	-0.0198587	0.0119194	-1.66609	0.0977024	-0.0434029	0.00368546	0.171224
2-Hydroxyethanesulfonate	C05123	Organic Acids and Derivatives	-0.0255367	0.0368326	-0.693318	0.489141	-0.0982917	0.0472183	0.625561
Tyrosine methylester	C03404	Amino Acids	-0.0242863	0.0164438	-1.47693	0.14171	-0.0567675	0.00819489	0.232051
19(S)-HETE	C14749	Fatty Acids	-0.0328834	0.0405833	-0.81027	0.419019	-0.113047	0.0472803	0.55446
Caffeine	C07481	Nucleotides	-0.0547527	0.0101317	-5.40412	2.39364e-07	-0.0747657	-0.0347398	3.21608e-06
Cromakalim	C11819	Heterocycles	-0.0527259	0.0152872	-3.44902	0.000723631	-0.0829225	-0.0225293	0.00280876
Sulfolithocholylglycine	C11301	Bile Acids	-0.057703	0.0253974	-2.27201	0.0244526	-0.10787	-0.00753588	0.0533883
Methyltrienolone	C14257	Steroids	-0.146629	0.0490865	-2.98716	0.00327126	-0.243589	-0.0496695	0.00985139
The model was adjusted for maternal age, gestational age, pre-pregnancy BMI, education level, and parity. CI, confidence interval.

## Sheet: Table S4
Table S4. Barium-Associated Metabolites with Chemical Category Annotations
Metabolite	Beta_group	SE_group	t_value_group	P_value_group	FDR	Beta_Ba	SE_Ba	t_value_Ba	P_value_Ba	CID	Category
Methyldopa	0.0375004	0.0111336	3.36823	0.000953079	0.00348161	-0.0257597	0.00979312	-2.63039	0.00940061	C07194	Amino Acids
5'-Guanylic Acid	0.0249765	0.00894098	2.79349	0.00586801	0.0162374	0.0201261	0.00980017	2.05365	0.0417117	C00144	Nucleotides
Eicosadienoic acid	0.0162108	0.00599074	2.70597	0.00756855	0.0199292	-0.0244622	0.0099624	-2.45546	0.0151903	C16525	Fatty Acids
Dihomo-alpha-linolenic acid	0.0161881	0.00543961	2.97596	0.00338639	0.0101398	0.0214926	0.0104861	2.04963	0.0421083	C16522	Fatty Acids
Diphenylamine	0.0126209	0.0054766	2.30451	0.0225126	0.0499857	0.0263973	0.0101652	2.59684	0.0103263	C11016	Aromatic Compounds
Tranexamic Acid	0.00408791	0.00193557	2.11199	0.03628	0.0739716	0.0237457	0.0105286	2.25536	0.0255288	C12535	Amino Acids
Dihomolinoleic acid	0.00396894	0.00182344	2.17661	0.0310131	0.0644876	0.0220679	0.0104065	2.12058	0.0355693	C16525	Fatty Acids
Cuminaldehyde	0.00168571	0.000373324	4.51542	1.24e-05	9.55e-05	0.0301481	0.00905812	3.3283	0.00109465	C06577	Aromatic Compounds
LysoPC(16:1(9Z)/0:0)	0.00213614	0.000905675	2.35862	0.0195824	0.0447191	0.0238917	0.0102302	2.33541	0.0208207	C04230	Lipids
Sebacic acid	0.00168713	0.000304174	5.5466	1.22e-07	1.83e-06	0.0248755	0.00905326	2.74768	0.00672326	C08277	Fatty Acids
4-Hydroxynonenal	0.000853399	0.000251166	3.39775	0.000862311	0.00322015	0.0218452	0.00839127	2.60333	0.0101411	C21642	Lipids
Methidathion	-0.000897903	0.000282646	-3.17678	0.00179537	0.00584333	-0.0223357	0.00989203	-2.25795	0.0253635	C14431	Heterocycles
Ovalicin	-0.00127966	0.000327307	-3.90965	0.000137524	0.000706497	-0.0210944	0.0103715	-2.03387	0.0436924	C09674	Terpenoids
PC(16:0/18:0)	-0.00327553	0.00133879	-2.44664	0.0155303	0.0368229	-0.0245011	0.0103941	-2.35722	0.0196783	C00157	Lipids
Hydrocotarnine	-0.00257465	0.0010549	-2.44066	0.0157798	0.0371783	-0.0286175	0.00941441	-3.03976	0.00278575	C13534	Heterocycles
DG(18:0/18:3(9Z,12Z,15Z)/0:0)	-0.00242084	0.00102677	-2.35771	0.0196286	0.0447191	0.0309676	0.0103435	2.99392	0.00321272	C00165	Lipids
Amabiline	-0.00468845	0.00124172	-3.77575	0.00022634	0.00109817	-0.0199376	0.0100422	-1.98539	0.048888	C10263	Terpenoids
N-Acetyl-L-methionine	-0.0238803	0.00473088	-5.04775	1.23e-06	1.27e-05	-0.0248319	0.0100826	-2.46285	0.0148927	C02712	Amino Acids
10-Formyldihydrofolate	-0.0213811	0.00515968	-4.14387	5.58e-05	0.000348286	-0.0191123	0.0092783	-2.05989	0.0411032	C03204	Vitamins
The model was adjusted for maternal age, gestational age, pre-pregnancy BMI, education level, and parity. CI, confidence interval.

## Sheet: Table S5
Table S5. KEGG Pathway Enrichment Analysis for Barium-Associated Metabolites
Pathway Name	Match Status	P	- log (p)	Holm p	FDR	Impact
Glycerophospholipid metabolism	3/36	0.00034967	3.4563	0.027974	0.027974	0.21708
Arachidonic acid metabolism	2/44	0.014358	1.8429	1	0.57431	0
Linoleic acid metabolism	1/5	0.02182	1.6612	1	0.58186	0
alpha-Linolenic acid metabolism	1/13	0.055882	1.2527	1	1	0
Citrate cycle (TCA cycle)	1/20	0.084848	1.0714	1	1	0.04498
Sphingolipid metabolism	1/32	0.13273	0.87702	1	1	0
Glyoxylate and dicarboxylate metabolism	1/32	0.13273	0.87702	1	1	0
Glycosylphosphatidylinositol (GPI)-anchor biosynthesis	1/32	0.13273	0.87702	1	1	0.03665
Purine metabolism	1/70	0.27048	0.56786	1	1	0.06619

## Sheet: Table S6
Table S6. KEGG Pathway Analysis for Miscarriage Abortion Metabolites
Pathway Name	Match Status	P	- log (p)	Holm p	FDR	Impact
Alanine, aspartate and glutamate metabolism	7/28	0.00026648	3.5743	0.021318	0.011662	0.66908
Phenylalanine metabolism	4/8	0.00032176	3.4925	0.025419	0.011662	0.61904
Phenylalanine, tyrosine and tryptophan biosynthesis	3/4	0.00043732	3.3592	0.034111	0.011662	1
Glyoxylate and dicarboxylate metabolism	7/32	0.00064593	3.1898	0.049736	0.012919	0.08667
Glycerophospholipid metabolism	7/36	0.0013662	2.8645	0.10383	0.021859	0.33779
Arginine biosynthesis	4/14	0.0036696	2.4354	0.27522	0.048929	0.18617
Valine, leucine and isoleucine biosynthesis	3/8	0.0053043	2.2754	0.39252	0.060621	0
Tryptophan metabolism	6/41	0.012976	1.8869	0.94725	0.12614	0.28789
Pantothenate and CoA biosynthesis	4/20	0.01419	1.848	1	0.12614	0.02721
Purine metabolism	8/70	0.018417	1.7348	1	0.14558	0.11454
Glycine, serine and threonine metabolism	5/33	0.020018	1.6986	1	0.14558	0.2938
Nitrogen metabolism	2/6	0.031269	1.5049	1	0.20846	0
Glycerolipid metabolism	3/16	0.039961	1.3984	1	0.22835	0.09346
Histidine metabolism	3/16	0.039961	1.3984	1	0.22835	0.22131
Inositol phosphate metabolism	4/30	0.055451	1.2561	1	0.29574	0.12939
Ascorbate and aldarate metabolism	2/9	0.068224	1.1661	1	0.33292	0.52381
Ether lipid metabolism	2/30	0.070746	1.1503	1	0.33292	0.27987
beta-Alanine metabolism	3/21	0.079722	1.0984	1	0.35432	0.10448
Arginine and proline metabolism	4/36	0.095741	1.0189	1	0.40312	0.20465
alpha-Linolenic acid metabolism	2/13	0.13041	0.88469	1	0.4998	0
One carbon pool by folate	3/26	0.1312	0.88207	1	0.4998	0.10041
Galactose metabolism	3/27	0.14264	0.84575	1	0.5088	0.11032
Glutathione metabolism	3/28	0.15441	0.81133	1	0.5088	0.07646
Butanoate metabolism	2/15	0.16502	0.78247	1	0.5088	0
Nicotinate and nicotinamide metabolism	2/15	0.16502	0.78247	1	0.5088	0
Arachidonic acid metabolism	4/44	0.16536	0.78157	1	0.5088	0.29133
Lysine degradation	3/30	0.17881	0.74761	1	0.5298	0.03067
Sphingolipid metabolism	3/32	0.20419	0.68996	1	0.58341	0.14029
Linoleic acid metabolism	;1/5	0.22237	0.65292	1	0.61343	0
Fructose and mannose metabolism	2/20	0.25641	0.59106	1	0.68376	0.03624
Valine, leucine and isoleucine degradation	3/40	0.31178	0.50615	1	0.7803	0.01084
Pentose phosphate pathway	2/23	0.31212	0.50568	1	0.7803	0
Tyrosine metabolism	3/42	0.33932	0.46939	1	0.8226	0.16435
Glycolysis or Gluconeogenesis	2/26	0.36699	0.43535	1	0.8635	0.096
Caffeine metabolism	1/10	0.39578	0.40254	1	0.90465	0
D-Amino acid metabolism	1/15	0.53091	0.27498	1	1	0
Biosynthesis of unsaturated fatty acids	2/36	0.53466	0.27193	1	1	0
Starch and sucrose metabolism	1/18	0.59717	0.2239	1	1	0
Ubiquinone and other terpenoid-quinone biosynthesis	1/19	0.61713	0.20962	1	1	0
Pentose and glucuronate interconversions	1/19	0.61713	0.20962	1	1	0.09639
Selenocompound metabolism	1/20	0.63612	0.19646	1	1	0
Citrate cycle (TCA cycle)	1/20	0.63612	0.19646	1	1	0.04412
Propanoate metabolism	1/22	0.67134	0.17306	1	1	0.00513
Fatty acid biosynthesis	2/47	0.68171	0.1664	1	1	0
Pyruvate metabolism	1/23	0.68767	0.16262	1	1	0.0283
Porphyrin metabolism	1/31	0.79249	0.10101	1	1	0
Glycosylphosphatidylinositol (GPI)-anchor biosynthesis	1/32	0.80286	0.095362	1	1	0.03665
Cysteine and methionine metabolism	1/33	0.81271	0.090063	1	1	0.02184
Pyrimidine metabolism	1/39	0.86242	0.064279	1	1	0
Amino sugar and nucleotide sugar metabolism	1/42	0.88214	0.054461	1	1	0.04748
Primary bile acid biosynthesis	1/46	0.90415	0.043757	1	1	0.01251
Steroid hormone biosynthesis	2/87	0.93586	0.028788	1	1	0.06639
Drug metabolism - cytochrome P450	1/55	0.93993	0.026906	1	1	0

## Sheet: Table S7
Table S7. Shared KEGG Pathways Between Barium Exposure and Miscarriage
Pathway Name	Match Status	P	- log (p)	Holm p	FDR	Impact
Glycerophospholipid metabolism	2/36	0.0014711	2.8324	0.11769	0.11769	0.11201
Linoleic acid metabolism	1/5	0.0093984	2.0269	0.74248	0.37594	0
alpha-Linolenic acid metabolism	1/13	0.024313	1.6142	1	0.64835	0
Arachidonic acid metabolism	1/44	0.080693	1.0932	1	1	0
Purine metabolism	1/70	0.12627	0.8987	1	1	0.06619

## Sheet: Table S8
Table S8. Mediation Analysis of Barium Exposure on Miscarriage
Metabolite	ACME	ACME_CI_Lower	ACME_CI_Upper	ACME_95CI	p_ACME	ADE	ADE_CI_Lower	ADE_CI_Upper	ADE_95CI	TotalEffect	TotalEffect_CI_Lower	TotalEffect_CI_Upper	TotalEffect_95CI	PropMediated
Methyldopa	-0.00439849	-0.0072884	0.0052607	-0.004 (-0.007 to 0.005)	0.206	0.0162433	0.00756822	0.0428386	0.016 (0.008 to 0.043)	0.0117589	0.00200678	0.0414883	0.012 (0.002 to 0.041)	-0.374058
5'-Guanylic Acid	0.00268425	0.000642218	0.00840555	0.003 (0.001 to 0.008)	0	0.00999733	-0.000639077	0.0382849	0.010 (-0.001 to 0.038)	0.0127083	0.00263968	0.0407208	0.013 (0.003 to 0.041)	0.21122
Eicosadienoic acid	-0.00365078	-0.00710058	0.00653396	-0.004 (-0.007 to 0.007)	0.422	0.0154833	0.00417901	0.0443	0.015 (0.004 to 0.044)	0.0117701	0.00291162	0.0424704	0.012 (0.003 to 0.042)	-0.310174
Dihomo-alpha-linolenic acid	0.00208792	6.30803e-05	0.0041339	0.002 (0.000 to 0.004)	0.042	0.0131736	0.000934489	0.0405325	0.013 (0.001 to 0.041)	0.0152942	0.00188524	0.0427202	0.015 (0.002 to 0.043)	0.136517
16-Hydroxyhexadecanoic acid	0.0030505	-0.000876037	0.00562163	0.003 (-0.001 to 0.006)	0.136	0.0128445	0.00163316	0.0399578	0.013 (0.002 to 0.040)	0.0159427	0.00209205	0.0426959	0.016 (0.002 to 0.043)	0.191342
Diphenylamine	0.00172668	-0.000322309	0.00371873	0.002 (-0.000 to 0.004)	0.14	0.0147843	0.00141283	0.0404534	0.015 (0.001 to 0.040)	0.0165452	0.00231849	0.0419539	0.017 (0.002 to 0.042)	0.104361
Tranexamic Acid	0.00203627	2.82797e-06	0.00450538	0.002 (0.000 to 0.005)	0.05	0.0139474	0.00129295	0.0402942	0.014 (0.001 to 0.040)	0.0160187	0.00312024	0.0416219	0.016 (0.003 to 0.042)	0.127119
Dihomolinoleic acid	0.00169379	-8.94887e-05	0.00398878	0.002 (-0.000 to 0.004)	0.076	0.0135014	0.000410599	0.0411269	0.014 (0.000 to 0.041)	0.0152233	0.00136829	0.0424039	0.015 (0.001 to 0.042)	0.111263
Cuminaldehyde	0.00722373	0.00313917	0.0114232	0.007 (0.003 to 0.011)	0.002	0.00593865	-0.00274633	0.0351921	0.006 (-0.003 to 0.035)	0.0132027	0.00289348	0.0422073	0.013 (0.003 to 0.042)	0.547141
LysoPC(16:1(9Z)/0:0)	0.00200331	-0.00101653	0.00406786	0.002 (-0.001 to 0.004)	0.198	0.0141947	0.00274543	0.0408116	0.014 (0.003 to 0.041)	0.0162334	0.00272095	0.0426258	0.016 (0.003 to 0.043)	0.123407
Sebacic acid	0.00677386	0.00179414	0.011757	0.007 (0.002 to 0.012)	0.004	0.00720156	-0.00135352	0.0374251	0.007 (-0.001 to 0.037)	0.0140187	0.00184307	0.0442841	0.014 (0.002 to 0.044)	0.483202
4-Hydroxynonenal	0.00466422	0.00152986	0.00878961	0.005 (0.002 to 0.009)	0.002	0.00945533	-0.00146882	0.0402259	0.009 (-0.001 to 0.040)	0.0141554	0.0020944	0.0450202	0.014 (0.002 to 0.045)	0.329501
Triethanolamine	0.00276157	-0.000482855	0.00510423	0.003 (-0.000 to 0.005)	0.076	0.0124521	0.00162518	0.0390189	0.012 (0.002 to 0.039)	0.0152551	0.00205934	0.0429574	0.015 (0.002 to 0.043)	0.181026
PC(16:0/18:0)	0.00143686	-0.00204199	0.00510289	0.001 (-0.002 to 0.005)	0.62	0.0156867	0.00322349	0.0408913	0.016 (0.003 to 0.041)	0.0171529	0.00256228	0.0429414	0.017 (0.003 to 0.043)	0.083768
Hydrocotarnine	0.00220866	-0.0011286	0.00463331	0.002 (-0.001 to 0.005)	0.266	0.0152447	0.00215344	0.0404582	0.015 (0.002 to 0.040)	0.0174988	0.00241565	0.0422667	0.017 (0.002 to 0.042)	0.126218
DG(18:0/18:3(9Z,12Z,15Z)/0:0)	-0.00403646	-0.00855059	0.00249735	-0.004 (-0.009 to 0.002)	0.214	0.0168009	0.00287295	0.04391	0.017 (0.003 to 0.044)	0.0126774	0.00223273	0.0404321	0.013 (0.002 to 0.040)	-0.318398
Flumethasone	-0.00449834	-0.00816326	0.00160141	-0.004 (-0.008 to 0.002)	0.142	0.0167301	0.00375029	0.0449267	0.017 (0.004 to 0.045)	0.0121542	0.00263372	0.0414801	0.012 (0.003 to 0.041)	-0.370107
Hepoxilin B3	-0.00341907	-0.00689423	0.0048133	-0.003 (-0.007 to 0.005)	0.284	0.0160062	0.00282028	0.0440386	0.016 (0.003 to 0.044)	0.0125228	0.00238497	0.0416915	0.013 (0.002 to 0.042)	-0.273028
N-Acetyl-L-methionine	0.00482554	0.000778503	0.00791269	0.005 (0.001 to 0.008)	0.028	0.0114941	-0.000968251	0.0397831	0.011 (-0.001 to 0.040)	0.0163779	0.00185033	0.0448524	0.016 (0.002 to 0.045)	0.294638
10-Formyldihydrofolate	0.00397769	-0.00163365	0.00741548	0.004 (-0.002 to 0.007)	0.17	0.0120167	0.00335056	0.0383769	0.012 (0.003 to 0.038)	0.0160473	0.00318856	0.0428671	0.016 (0.003 to 0.043)	0.247873
The model was adjusted for maternal age, gestational age, pre-pregnancy BMI, education level, and parity. CI, confidence interval.

## Sheet: Table S9
Table S9. Comprehensive Metabolite-Metabolite Correlation Matrix
Methyldopa	5'-Guanylic Acid	Eicosadienoic acid	Dihomo-alpha-linolenic acid	Diphenylamine	Tranexamic Acid	Dihomolinoleic acid	Cuminaldehyde	LysoPC(16:1(9Z)/0:0)	Sebacic acid	4-Hydroxynonenal	Methidathion	Ovalicin	PC(16:0/18:0)	Hydrocotarnine	DG(18:0/18:3(9Z,12Z,15Z)/0:0)	Amabiline	N-Acetyl-L-methionine	10-Formyldihydrofolate
1	0.151587	0.251034	-0.00682897	-0.109429	-0.0338697	-0.0457543	0.0189194	0.113623	0.0993409	-0.0187997	-0.0583662	-0.175181	-0.101879	-0.068818	-0.0946172	-0.0528119	0.165278	-0.124254
0.151587	1	0.280246	0.1999	0.00290525	0.295101	0.271107	0.317169	-0.100765	0.181909	0.203301	0.154564	0.0641195	-0.0171915	-0.01428	0.0219286	0.0985153	-0.34082	-0.1691
0.251034	0.280246	1	0.0204695	0.0445876	-0.00844208	0.00436659	0.0743181	0.0707392	0.0982115	0.0511924	0.0304179	-0.233646	0.0341388	0.0295894	-0.12189	0.0736179	-0.0258502	-0.30851
-0.00682897	0.1999	0.0204695	1	0.0727498	0.522928	0.866786	0.280036	0.0806008	0.229897	0.136588	0.118732	-0.142119	-0.19345	-0.115241	0.036846	-0.116222	-0.194942	-0.0618656
-0.109429	0.00290525	0.0445876	0.0727498	1	0.0592945	0.0390485	0.0665887	0.267512	0.0650931	0.00779365	-0.367397	-0.315787	-0.0810129	-0.247218	-0.0140776	-0.326285	-0.250171	-0.089467
-0.0338697	0.295101	-0.00844208	0.522928	0.0592945	1	0.462925	0.231822	-0.0843904	0.248567	0.142356	0.044426	0.0536861	-0.0823254	-0.118135	-0.00560579	-0.0673186	-0.277835	-0.0230328
-0.0457543	0.271107	0.00436659	0.866786	0.0390485	0.462925	1	0.401955	0.124799	0.284077	0.22549	0.159087	-0.0370474	-0.174906	-0.147603	0.05108	-0.0826678	-0.23218	-0.0920882
0.0189194	0.317169	0.0743181	0.280036	0.0665887	0.231822	0.401955	1	0.252051	0.79222	0.808648	0.0990032	0.0142046	-0.132074	-0.165699	0.0943005	0.0349074	-0.269187	-0.377275
0.113623	-0.100765	0.0707392	0.0806008	0.267512	-0.0843904	0.124799	0.252051	1	0.174405	0.183455	-0.108451	-0.0947682	-0.363166	-0.213461	0.302421	-0.179419	-0.0911822	-0.362761
0.0993409	0.181909	0.0982115	0.229897	0.0650931	0.248567	0.284077	0.79222	0.174405	1	0.864808	0.0770161	0.0128838	-0.0185089	-0.156759	-0.0247114	-0.00681383	-0.188428	-0.365571
-0.0187997	0.203301	0.0511924	0.136588	0.00779365	0.142356	0.22549	0.808648	0.183455	0.864808	1	0.17951	0.152712	-0.0737675	-0.0367335	0.152953	0.138476	-0.148602	-0.341709
-0.0583662	0.154564	0.0304179	0.118732	-0.367397	0.044426	0.159087	0.0990032	-0.108451	0.0770161	0.17951	1	0.406628	0.287693	0.49096	-0.0903319	0.597479	0.065959	0.0124571
-0.175181	0.0641195	-0.233646	-0.142119	-0.315787	0.0536861	-0.0370474	0.0142046	-0.0947682	0.0128838	0.152712	0.406628	1	0.155939	0.19843	0.0910627	0.329919	-0.00987489	0.0541742
-0.101879	-0.0171915	0.0341388	-0.19345	-0.0810129	-0.0823254	-0.174906	-0.132074	-0.363166	-0.0185089	-0.0737675	0.287693	0.155939	1	0.311787	-0.710436	0.22708	0.054953	0.144758
-0.068818	-0.01428	0.0295894	-0.115241	-0.247218	-0.118135	-0.147603	-0.165699	-0.213461	-0.156759	-0.0367335	0.49096	0.19843	0.311787	1	-0.163711	0.55289	0.276339	0.129522
-0.0946172	0.0219286	-0.12189	0.036846	-0.0140776	-0.00560579	0.05108	0.0943005	0.302421	-0.0247114	0.152953	-0.0903319	0.0910627	-0.710436	-0.163711	1	-0.0337829	0.114615	0.0194962
-0.0528119	0.0985153	0.0736179	-0.116222	-0.326285	-0.0673186	-0.0826678	0.0349074	-0.179419	-0.00681383	0.138476	0.597479	0.329919	0.22708	0.55289	-0.0337829	1	0.245453	-0.0459716
0.165278	-0.34082	-0.0258502	-0.194942	-0.250171	-0.277835	-0.23218	-0.269187	-0.0911822	-0.188428	-0.148602	0.065959	-0.00987489	0.054953	0.276339	0.114615	0.245453	1	0.171204
-0.124254	-0.1691	-0.30851	-0.0618656	-0.089467	-0.0230328	-0.0920882	-0.377275	-0.362761	-0.365571	-0.341709	0.0124571	0.0541742	0.144758	0.129522	0.0194962	-0.0459716	0.171204	1

[truncated: 4 more sheets: Table S10, Table S11, Table S12, Table S13]
